# Supplementary material for: Chan-Evans-Lam Cu(II)-Catalyzed C–O Cross-Couplings: Broadening Synthetic Access to Functionalized Vinylic Ethers
Source: Org Lett. 2025 Jun 27;27(27):7326–30. doi: 10.1021/acs.orglett.5c01966 (PMC12261398; doi:10.1021/acs.orglett.5c01966)
Supplement: Supplementary file 2 [file ol5c01966_si_002.zip]

Archive with 3,920 entries (3,616 files):
- NMR files revised/
- __MACOSX/._NMR files revised
- NMR files revised/Compound 5/
- __MACOSX/NMR files revised/._Compound 5
- NMR files revised/Compound 4/
- __MACOSX/NMR files revised/._Compound 4
- NMR files revised/Compound 3/
- __MACOSX/NMR files revised/._Compound 3
- NMR files revised/Compound 14/
- __MACOSX/NMR files revised/._Compound 14
- NMR files revised/Compound 13/
- __MACOSX/NMR files revised/._Compound 13
- NMR files revised/Compound 25/
- __MACOSX/NMR files revised/._Compound 25
- NMR files revised/Compound 22/
- __MACOSX/NMR files revised/._Compound 22
- NMR files revised/Compound 23/
- __MACOSX/NMR files revised/._Compound 23
- NMR files revised/Compound 24/
- __MACOSX/NMR files revised/._Compound 24
- NMR files revised/Compound 12/
- __MACOSX/NMR files revised/._Compound 12
- NMR files revised/Compound 15/
- __MACOSX/NMR files revised/._Compound 15
- NMR files revised/Compound S2/
- __MACOSX/NMR files revised/._Compound S2
- NMR files revised/Compound 32/
- __MACOSX/NMR files revised/._Compound 32
- NMR files revised/Compound 6/
- __MACOSX/NMR files revised/._Compound 6
- NMR files revised/Compound 7/
- __MACOSX/NMR files revised/._Compound 7
- NMR files revised/Compound 10/
- __MACOSX/NMR files revised/._Compound 10
- NMR files revised/Compound 17/
- __MACOSX/NMR files revised/._Compound 17
- NMR files revised/Compound 21/
- __MACOSX/NMR files revised/._Compound 21
- NMR files revised/Compound 19/
- __MACOSX/NMR files revised/._Compound 19
- NMR files revised/Compound 26/
- __MACOSX/NMR files revised/._Compound 26
- NMR files revised/Compound 18/
- __MACOSX/NMR files revised/._Compound 18
- NMR files revised/Compound 20/
- __MACOSX/NMR files revised/._Compound 20
- NMR files revised/Compound 16/
- __MACOSX/NMR files revised/._Compound 16
- NMR files revised/Compound 11/
- __MACOSX/NMR files revised/._Compound 11
- NMR files revised/Compound 5/5-H NMR - C6D6 - 400 MHz/
- __MACOSX/NMR files revised/Compound 5/._5-H NMR - C6D6 - 400 MHz
- NMR files revised/Compound 5/5-C NMR - C6D6 - 101 MHz/
- __MACOSX/NMR files revised/Compound 5/._5-C NMR - C6D6 - 101 MHz
- NMR files revised/Compound 4/20240416-SLP-ON-028-C-flush/
- __MACOSX/NMR files revised/Compound 4/._20240416-SLP-ON-028-C-flush
- NMR files revised/Compound 4/4-H NMR C6D6 - 400 MHz/
- __MACOSX/NMR files revised/Compound 4/._4-H NMR C6D6 - 400 MHz
- NMR files revised/Compound 3/3-H NMR C6D6 - 400 MHz/
- __MACOSX/NMR files revised/Compound 3/._3-H NMR C6D6 - 400 MHz
- NMR files revised/Compound 3/3-H NMR CDCl3 - 400 MHz/
- __MACOSX/NMR files revised/Compound 3/._3-H NMR CDCl3 - 400 MHz
- NMR files revised/Compound 14/14-C NMR C6D6 - 151 MHz/
- __MACOSX/NMR files revised/Compound 14/._14-C NMR C6D6 - 151 MHz
- NMR files revised/Compound 14/14-HSQC C6D6 - 600 MHz/
- __MACOSX/NMR files revised/Compound 14/._14-HSQC C6D6 - 600 MHz
- NMR files revised/Compound 14/14-H NMR C6D6 - 400 MHz/
- __MACOSX/NMR files revised/Compound 14/._14-H NMR C6D6 - 400 MHz
- NMR files revised/Compound 14/14-H NMR C6D6 - 600 MHz/
- __MACOSX/NMR files revised/Compound 14/._14-H NMR C6D6 - 600 MHz
- NMR files revised/Compound 13/13-C NMR C6D6 - 60 degree C - 151 MHz/
- __MACOSX/NMR files revised/Compound 13/._13-C NMR C6D6 - 60 degree C - 151 MHz
- NMR files revised/Compound 13/13-HMBC C6D6 - 60 degree C - 600 MHz/
- __MACOSX/NMR files revised/Compound 13/._13-HMBC C6D6 - 60 degree C - 600 MHz
- NMR files revised/Compound 13/13-H NMR C6D6 - 60 degree C - 600 MHz/
- __MACOSX/NMR files revised/Compound 13/._13-H NMR C6D6 - 60 degree C - 600 MHz
- NMR files revised/Compound 13/13-C NMR C6D6 - 20 degree C - 101 MHz/
- __MACOSX/NMR files revised/Compound 13/._13-C NMR C6D6 - 20 degree C - 101 MHz
- NMR files revised/Compound 13/13-H NMR C6D6 - 20 degree C - 400 MHz/
- __MACOSX/NMR files revised/Compound 13/._13-H NMR C6D6 - 20 degree C - 400 MHz
- NMR files revised/Compound 13/13-HMBC C6D6 - 20 dgree C - 400 MHz/
- __MACOSX/NMR files revised/Compound 13/._13-HMBC C6D6 - 20 dgree C - 400 MHz
- NMR files revised/Compound 13/13-HSQC C6D6 - 20 degree C - 400 MHz/
- __MACOSX/NMR files revised/Compound 13/._13-HSQC C6D6 - 20 degree C - 400 MHz
- NMR files revised/Compound 25/25-H NMR C6D6 - 400 MHz/
- __MACOSX/NMR files revised/Compound 25/._25-H NMR C6D6 - 400 MHz
- NMR files revised/Compound 25/25-C NMR C6D6 - 101 MHz/
- __MACOSX/NMR files revised/Compound 25/._25-C NMR C6D6 - 101 MHz
- NMR files revised/Compound 22/22-HSQC C6D6 - 400 MHz/
- __MACOSX/NMR files revised/Compound 22/._22-HSQC C6D6 - 400 MHz
- NMR files revised/Compound 22/22-H NMR C6D6 - 400 MHz/
- __MACOSX/NMR files revised/Compound 22/._22-H NMR C6D6 - 400 MHz
- NMR files revised/Compound 22/22-C NMR C6D6 - 101 MHz/
- __MACOSX/NMR files revised/Compound 22/._22-C NMR C6D6 - 101 MHz
- NMR files revised/Compound 22/22-COSY C6D6 - 400 MHz/
- __MACOSX/NMR files revised/Compound 22/._22-COSY C6D6 - 400 MHz
- NMR files revised/Compound 23/23-HSQC C6D6 - 400 MHz/
- __MACOSX/NMR files revised/Compound 23/._23-HSQC C6D6 - 400 MHz
- NMR files revised/Compound 23/23-C NMR C6D6 - 101 MHz/
- __MACOSX/NMR files revised/Compound 23/._23-C NMR C6D6 - 101 MHz
- NMR files revised/Compound 23/23-H NMR C6D6 - 400 MHz/
- __MACOSX/NMR files revised/Compound 23/._23-H NMR C6D6 - 400 MHz
- NMR files revised/Compound 24/24-C NMR C6D6 - 101 MHz/
- __MACOSX/NMR files revised/Compound 24/._24-C NMR C6D6 - 101 MHz
- NMR files revised/Compound 24/24-H NMR C6D6 - 400 MHz/
- __MACOSX/NMR files revised/Compound 24/._24-H NMR C6D6 - 400 MHz
- NMR files revised/Compound 12/12-C NMR C6D6 - 101 MHz/
- __MACOSX/NMR files revised/Compound 12/._12-C NMR C6D6 - 101 MHz
- NMR files revised/Compound 12/12-H NMR C6D6 - 400 MHz/
- __MACOSX/NMR files revised/Compound 12/._12-H NMR C6D6 - 400 MHz
- NMR files revised/Compound 12/12-HSQC C6D6 - 400 MHz/
- __MACOSX/NMR files revised/Compound 12/._12-HSQC C6D6 - 400 MHz
- NMR files revised/Compound 15/15-H NMR CDCl3 - 400 MHz/
- __MACOSX/NMR files revised/Compound 15/._15-H NMR CDCl3 - 400 MHz
- NMR files revised/Compound S2/S2-H NMR - C6D6 - 400 MHz/
- __MACOSX/NMR files revised/Compound S2/._S2-H NMR - C6D6 - 400 MHz
- NMR files revised/Compound 32/30-HMBC C6D6 - 400 MHz/
- __MACOSX/NMR files revised/Compound 32/._30-HMBC C6D6 - 400 MHz
- NMR files revised/Compound 32/30-HSQC C6D6 - 400 MHz/
- __MACOSX/NMR files revised/Compound 32/._30-HSQC C6D6 - 400 MHz
- NMR files revised/Compound 32/30-C NMR C6D6 - 101 MHz/
- __MACOSX/NMR files revised/Compound 32/._30-C NMR C6D6 - 101 MHz
- NMR files revised/Compound 32/30-H NMR C6D6 - 400 MHz/
- __MACOSX/NMR files revised/Compound 32/._30-H NMR C6D6 - 400 MHz
- NMR files revised/Compound 6/6-H NMR-C6D6 - 400 MHz/
- __MACOSX/NMR files revised/Compound 6/._6-H NMR-C6D6 - 400 MHz
- NMR files revised/Compound 6/6-C NMR-C6D6 - 101 MHz/
- __MACOSX/NMR files revised/Compound 6/._6-C NMR-C6D6 - 101 MHz
- NMR files revised/Compound 7/7-H NMR - C6D6 - 400 MHz/
- __MACOSX/NMR files revised/Compound 7/._7-H NMR - C6D6 - 400 MHz
- NMR files revised/Compound 7/7-C NMR - C6D6 - 101 MHz/
- __MACOSX/NMR files revised/Compound 7/._7-C NMR - C6D6 - 101 MHz
- NMR files revised/Compound 10/10-H NMR CDCl3 - 400 MHz/
- __MACOSX/NMR files revised/Compound 10/._10-H NMR CDCl3 - 400 MHz
- NMR files revised/Compound 10/10-H NMR C6D6 - 400 MHz/
- __MACOSX/NMR files revised/Compound 10/._10-H NMR C6D6 - 400 MHz
- NMR files revised/Compound 17/17-C NMR C6D6 - 101 MHz/
- __MACOSX/NMR files revised/Compound 17/._17-C NMR C6D6 - 101 MHz
- NMR files revised/Compound 17/17-H NMR C6D6 - 400 MHz/
- __MACOSX/NMR files revised/Compound 17/._17-H NMR C6D6 - 400 MHz
- NMR files revised/Compound 21/21-H NMR C6D6 - 400 MHz/
- __MACOSX/NMR files revised/Compound 21/._21-H NMR C6D6 - 400 MHz
- NMR files revised/Compound 21/21-H NMR CDCl3 - 400 MHz/
- __MACOSX/NMR files revised/Compound 21/._21-H NMR CDCl3 - 400 MHz
- NMR files revised/Compound 19/19-C NMR C6D6 - 101 MHz/
- __MACOSX/NMR files revised/Compound 19/._19-C NMR C6D6 - 101 MHz
- NMR files revised/Compound 19/19-H NMR C6D6 - 400 MHz/
- __MACOSX/NMR files revised/Compound 19/._19-H NMR C6D6 - 400 MHz
- NMR files revised/Compound 26/26-C NMR C6D6 - 101 MHz/
- __MACOSX/NMR files revised/Compound 26/._26-C NMR C6D6 - 101 MHz
- NMR files revised/Compound 26/26-H NMR C6D6 - 400 MHz/
- __MACOSX/NMR files revised/Compound 26/._26-H NMR C6D6 - 400 MHz
- NMR files revised/Compound 18/18-H NMR C6D6 - 400 MHz/
- __MACOSX/NMR files revised/Compound 18/._18-H NMR C6D6 - 400 MHz
- NMR files revised/Compound 18/18-C NMR C6D6 - 101 MHz/
- __MACOSX/NMR files revised/Compound 18/._18-C NMR C6D6 - 101 MHz
- NMR files revised/Compound 20/20-H NMR - 600 MHz/
- __MACOSX/NMR files revised/Compound 20/._20-H NMR - 600 MHz
- NMR files revised/Compound 20/20-HSQC - 600 MHz/
- __MACOSX/NMR files revised/Compound 20/._20-HSQC - 600 MHz
- NMR files revised/Compound 20/20-C NMR - 151 MHz/
- __MACOSX/NMR files revised/Compound 20/._20-C NMR - 151 MHz
- NMR files revised/Compound 20/20-COSY - 600 MHz/
- __MACOSX/NMR files revised/Compound 20/._20-COSY - 600 MHz
- NMR files revised/Compound 16/16-H NMR C6D6 - 400 MHz/
- __MACOSX/NMR files revised/Compound 16/._16-H NMR C6D6 - 400 MHz
- NMR files revised/Compound 16/16-C NMR C6D6 - 101 MHz/
- __MACOSX/NMR files revised/Compound 16/._16-C NMR C6D6 - 101 MHz
- NMR files revised/Compound 11/11-H NMR C6D6 - 400 MHz/
- __MACOSX/NMR files revised/Compound 11/._11-H NMR C6D6 - 400 MHz
- NMR files revised/Compound 11/11-F NMR C6D6 - 376 MHz/
- __MACOSX/NMR files revised/Compound 11/._11-F NMR C6D6 - 376 MHz
- NMR files revised/Compound 11/11-C NMR C6D6 - 101 MHz/
- __MACOSX/NMR files revised/Compound 11/._11-C NMR C6D6 - 101 MHz
- NMR files revised/Compound 5/5-H NMR - C6D6 - 400 MHz/uxnmr.par
- __MACOSX/NMR files revised/Compound 5/5-H NMR - C6D6 - 400 MHz/._uxnmr.par
- NMR files revised/Compound 5/5-H NMR - C6D6 - 400 MHz/prosol_History
- __MACOSX/NMR files revised/Compound 5/5-H NMR - C6D6 - 400 MHz/._prosol_History
- NMR files revised/Compound 5/5-H NMR - C6D6 - 400 MHz/pulseprogram
- __MACOSX/NMR files revised/Compound 5/5-H NMR - C6D6 - 400 MHz/._pulseprogram
- NMR files revised/Compound 5/5-H NMR - C6D6 - 400 MHz/precom.output
- __MACOSX/NMR files revised/Compound 5/5-H NMR - C6D6 - 400 MHz/._precom.output
- NMR files revised/Compound 5/5-H NMR - C6D6 - 400 MHz/format.temp
- __MACOSX/NMR files revised/Compound 5/5-H NMR - C6D6 - 400 MHz/._format.temp
- NMR files revised/Compound 5/5-H NMR - C6D6 - 400 MHz/audita.txt
- __MACOSX/NMR files revised/Compound 5/5-H NMR - C6D6 - 400 MHz/._audita.txt
- NMR files revised/Compound 5/5-H NMR - C6D6 - 400 MHz/pdata/
- __MACOSX/NMR files revised/Compound 5/5-H NMR - C6D6 - 400 MHz/._pdata
- NMR files revised/Compound 5/5-H NMR - C6D6 - 400 MHz/fq1list
- __MACOSX/NMR files revised/Compound 5/5-H NMR - C6D6 - 400 MHz/._fq1list
- NMR files revised/Compound 5/5-H NMR - C6D6 - 400 MHz/fid
- __MACOSX/NMR files revised/Compound 5/5-H NMR - C6D6 - 400 MHz/._fid
- NMR files revised/Compound 5/5-H NMR - C6D6 - 400 MHz/shimvalues
- __MACOSX/NMR files revised/Compound 5/5-H NMR - C6D6 - 400 MHz/._shimvalues
- NMR files revised/Compound 5/5-H NMR - C6D6 - 400 MHz/uxnmr.info
- __MACOSX/NMR files revised/Compound 5/5-H NMR - C6D6 - 400 MHz/._uxnmr.info
- NMR files revised/Compound 5/5-H NMR - C6D6 - 400 MHz/scon2
- __MACOSX/NMR files revised/Compound 5/5-H NMR - C6D6 - 400 MHz/._scon2
- NMR files revised/Compound 5/5-H NMR - C6D6 - 400 MHz/stanprogram42170
- __MACOSX/NMR files revised/Compound 5/5-H NMR - C6D6 - 400 MHz/._stanprogram42170
- NMR files revised/Compound 5/5-H NMR - C6D6 - 400 MHz/vtc_pid_settings
- __MACOSX/NMR files revised/Compound 5/5-H NMR - C6D6 - 400 MHz/._vtc_pid_settings
- NMR files revised/Compound 5/5-H NMR - C6D6 - 400 MHz/acqu
- __MACOSX/NMR files revised/Compound 5/5-H NMR - C6D6 - 400 MHz/._acqu
- NMR files revised/Compound 5/5-H NMR - C6D6 - 400 MHz/topshimreport
- __MACOSX/NMR files revised/Compound 5/5-H NMR - C6D6 - 400 MHz/._topshimreport
- NMR files revised/Compound 5/5-H NMR - C6D6 - 400 MHz/acqus
- __MACOSX/NMR files revised/Compound 5/5-H NMR - C6D6 - 400 MHz/._acqus
- NMR files revised/Compound 5/5-H NMR - C6D6 - 400 MHz/specpar
- __MACOSX/NMR files revised/Compound 5/5-H NMR - C6D6 - 400 MHz/._specpar
- NMR files revised/Compound 5/5-C NMR - C6D6 - 101 MHz/uxnmr.par
- __MACOSX/NMR files revised/Compound 5/5-C NMR - C6D6 - 101 MHz/._uxnmr.par
- NMR files revised/Compound 5/5-C NMR - C6D6 - 101 MHz/prosol_History
- __MACOSX/NMR files revised/Compound 5/5-C NMR - C6D6 - 101 MHz/._prosol_History
- NMR files revised/Compound 5/5-C NMR - C6D6 - 101 MHz/pulseprogram
- __MACOSX/NMR files revised/Compound 5/5-C NMR - C6D6 - 101 MHz/._pulseprogram
- NMR files revised/Compound 5/5-C NMR - C6D6 - 101 MHz/precom.output
- __MACOSX/NMR files revised/Compound 5/5-C NMR - C6D6 - 101 MHz/._precom.output
- NMR files revised/Compound 5/5-C NMR - C6D6 - 101 MHz/format.temp
- __MACOSX/NMR files revised/Compound 5/5-C NMR - C6D6 - 101 MHz/._format.temp
- NMR files revised/Compound 5/5-C NMR - C6D6 - 101 MHz/audita.txt
- __MACOSX/NMR files revised/Compound 5/5-C NMR - C6D6 - 101 MHz/._audita.txt
- NMR files revised/Compound 5/5-C NMR - C6D6 - 101 MHz/pdata/
- __MACOSX/NMR files revised/Compound 5/5-C NMR - C6D6 - 101 MHz/._pdata
- NMR files revised/Compound 5/5-C NMR - C6D6 - 101 MHz/cpdprg2
- __MACOSX/NMR files revised/Compound 5/5-C NMR - C6D6 - 101 MHz/._cpdprg2
- NMR files revised/Compound 5/5-C NMR - C6D6 - 101 MHz/fq1list
- __MACOSX/NMR files revised/Compound 5/5-C NMR - C6D6 - 101 MHz/._fq1list
- NMR files revised/Compound 5/5-C NMR - C6D6 - 101 MHz/fid
- __MACOSX/NMR files revised/Compound 5/5-C NMR - C6D6 - 101 MHz/._fid
- NMR files revised/Compound 5/5-C NMR - C6D6 - 101 MHz/shimvalues
- __MACOSX/NMR files revised/Compound 5/5-C NMR - C6D6 - 101 MHz/._shimvalues
- NMR files revised/Compound 5/5-C NMR - C6D6 - 101 MHz/uxnmr.info
- __MACOSX/NMR files revised/Compound 5/5-C NMR - C6D6 - 101 MHz/._uxnmr.info
- NMR files revised/Compound 5/5-C NMR - C6D6 - 101 MHz/scon2
- __MACOSX/NMR files revised/Compound 5/5-C NMR - C6D6 - 101 MHz/._scon2
- NMR files revised/Compound 5/5-C NMR - C6D6 - 101 MHz/stanprogram42170
- __MACOSX/NMR files revised/Compound 5/5-C NMR - C6D6 - 101 MHz/._stanprogram42170
- NMR files revised/Compound 5/5-C NMR - C6D6 - 101 MHz/vtc_pid_settings
- __MACOSX/NMR files revised/Compound 5/5-C NMR - C6D6 - 101 MHz/._vtc_pid_settings
- NMR files revised/Compound 5/5-C NMR - C6D6 - 101 MHz/acqu
- __MACOSX/NMR files revised/Compound 5/5-C NMR - C6D6 - 101 MHz/._acqu
- NMR files revised/Compound 5/5-C NMR - C6D6 - 101 MHz/topshimreport
- __MACOSX/NMR files revised/Compound 5/5-C NMR - C6D6 - 101 MHz/._topshimreport
- NMR files revised/Compound 5/5-C NMR - C6D6 - 101 MHz/acqus
- __MACOSX/NMR files revised/Compound 5/5-C NMR - C6D6 - 101 MHz/._acqus
- NMR files revised/Compound 5/5-C NMR - C6D6 - 101 MHz/specpar
- __MACOSX/NMR files revised/Compound 5/5-C NMR - C6D6 - 101 MHz/._specpar
- NMR files revised/Compound 4/20240416-SLP-ON-028-C-flush/uxnmr.par
- __MACOSX/NMR files revised/Compound 4/20240416-SLP-ON-028-C-flush/._uxnmr.par
- NMR files revised/Compound 4/20240416-SLP-ON-028-C-flush/prosol_History
- __MACOSX/NMR files revised/Compound 4/20240416-SLP-ON-028-C-flush/._prosol_History
- NMR files revised/Compound 4/20240416-SLP-ON-028-C-flush/pulseprogram
- __MACOSX/NMR files revised/Compound 4/20240416-SLP-ON-028-C-flush/._pulseprogram
- NMR files revised/Compound 4/20240416-SLP-ON-028-C-flush/precom.output
- __MACOSX/NMR files revised/Compound 4/20240416-SLP-ON-028-C-flush/._precom.output
- NMR files revised/Compound 4/20240416-SLP-ON-028-C-flush/format.temp
- __MACOSX/NMR files revised/Compound 4/20240416-SLP-ON-028-C-flush/._format.temp
- NMR files revised/Compound 4/20240416-SLP-ON-028-C-flush/audita.txt
- __MACOSX/NMR files revised/Compound 4/20240416-SLP-ON-028-C-flush/._audita.txt
- NMR files revised/Compound 4/20240416-SLP-ON-028-C-flush/pdata/
- __MACOSX/NMR files revised/Compound 4/20240416-SLP-ON-028-C-flush/._pdata
- NMR files revised/Compound 4/20240416-SLP-ON-028-C-flush/stanprogram97771
- __MACOSX/NMR files revised/Compound 4/20240416-SLP-ON-028-C-flush/._stanprogram97771
- NMR files revised/Compound 4/20240416-SLP-ON-028-C-flush/fq1list
- __MACOSX/NMR files revised/Compound 4/20240416-SLP-ON-028-C-flush/._fq1list
- NMR files revised/Compound 4/20240416-SLP-ON-028-C-flush/fid
- __MACOSX/NMR files revised/Compound 4/20240416-SLP-ON-028-C-flush/._fid
- NMR files revised/Compound 4/20240416-SLP-ON-028-C-flush/shimvalues
- __MACOSX/NMR files revised/Compound 4/20240416-SLP-ON-028-C-flush/._shimvalues
- NMR files revised/Compound 4/20240416-SLP-ON-028-C-flush/uxnmr.info
- __MACOSX/NMR files revised/Compound 4/20240416-SLP-ON-028-C-flush/._uxnmr.info
- NMR files revised/Compound 4/20240416-SLP-ON-028-C-flush/desktop.ini
- __MACOSX/NMR files revised/Compound 4/20240416-SLP-ON-028-C-flush/._desktop.ini
- NMR files revised/Compound 4/20240416-SLP-ON-028-C-flush/scon2
- __MACOSX/NMR files revised/Compound 4/20240416-SLP-ON-028-C-flush/._scon2
- NMR files revised/Compound 4/20240416-SLP-ON-028-C-flush/vtc_pid_settings
- __MACOSX/NMR files revised/Compound 4/20240416-SLP-ON-028-C-flush/._vtc_pid_settings
- NMR files revised/Compound 4/20240416-SLP-ON-028-C-flush/acqu
- __MACOSX/NMR files revised/Compound 4/20240416-SLP-ON-028-C-flush/._acqu
- NMR files revised/Compound 4/20240416-SLP-ON-028-C-flush/topshimreport
- __MACOSX/NMR files revised/Compound 4/20240416-SLP-ON-028-C-flush/._topshimreport
- NMR files revised/Compound 4/20240416-SLP-ON-028-C-flush/acqus
- __MACOSX/NMR files revised/Compound 4/20240416-SLP-ON-028-C-flush/._acqus
- NMR files revised/Compound 4/20240416-SLP-ON-028-C-flush/specpar
- __MACOSX/NMR files revised/Compound 4/20240416-SLP-ON-028-C-flush/._specpar
- NMR files revised/Compound 4/4-H NMR C6D6 - 400 MHz/uxnmr.par
- __MACOSX/NMR files revised/Compound 4/4-H NMR C6D6 - 400 MHz/._uxnmr.par
- NMR files revised/Compound 4/4-H NMR C6D6 - 400 MHz/prosol_History
- __MACOSX/NMR files revised/Compound 4/4-H NMR C6D6 - 400 MHz/._prosol_History
- NMR files revised/Compound 4/4-H NMR C6D6 - 400 MHz/pulseprogram
- __MACOSX/NMR files revised/Compound 4/4-H NMR C6D6 - 400 MHz/._pulseprogram
- NMR files revised/Compound 4/4-H NMR C6D6 - 400 MHz/format.temp
- __MACOSX/NMR files revised/Compound 4/4-H NMR C6D6 - 400 MHz/._format.temp
- NMR files revised/Compound 4/4-H NMR C6D6 - 400 MHz/audita.txt
- __MACOSX/NMR files revised/Compound 4/4-H NMR C6D6 - 400 MHz/._audita.txt
- NMR files revised/Compound 4/4-H NMR C6D6 - 400 MHz/pdata/
- __MACOSX/NMR files revised/Compound 4/4-H NMR C6D6 - 400 MHz/._pdata
- NMR files revised/Compound 4/4-H NMR C6D6 - 400 MHz/fid
- __MACOSX/NMR files revised/Compound 4/4-H NMR C6D6 - 400 MHz/._fid
[truncated: 3,620 more entries]
