# Supplementary material for: Chan-Evans-Lam Cu(II)-Catalyzed C–O Cross-Couplings: Broadening Synthetic Access to Functionalized Vinylic Ethers
Source: Org Lett. 2025 Jun 27;27(27):7326–30. doi: 10.1021/acs.orglett.5c01966 (PMC12261398; doi:10.1021/acs.orglett.5c01966)
Supplement: Supplementary file 2 [file ol5c01966_si_002.zip › NMR files revised/Compound 5/5-H NMR - C6D6 - 400 MHz/shimvalues]

# Wed Jan  8 17:17:10 2025
#$$PROBEIDENTIFIER=Z166552_0027
#$$PROBENAME=PI HR-BBO400S1-BBF/H/D-5.0-Z SP DP
#$$SHIMID=292722
#
# Active Shim Gradients
#
Z           		-2441           
Z2          		-603            
Z3          		-479            
Z4          		2401            
Z5          		424             
Z6          		-638            
Z7          		-7879           
Z8          		2292            
X           		1365            
XZ          		3805            
XZ2         		914             
XZ3         		-1759           
XZ4         		6               
XZ5         		270             
Y           		1891            
YZ          		1735            
YZ2         		-1533           
YZ3         		-176            
YZ4         		-191            
YZ5         		6432            
XY          		-1050           
XYZ         		-2243           
XYZ2        		1692            
XYZ3        		-1340           
XYZ4        		-3109           
XYZ5        		246             
(X2-Y2)     		4274            
(X2-Y2)Z    		-2812           
(X2-Y2)Z2   		1056            
(X2-Y2)Z3   		1480            
(X2-Y2)Z4   		-4630           
(X2-Y2)Z5   		1229            
X3          		-4040           
X3Z         		1197            
Y3          		643             
Y3Z         		1317            
#
# Lock Parameter
#
FIELD		-608.077
LOCKPHASE		316.012 
LOCKPOWER		-26.000 
LOCKGAIN		111.147 
LOCKDC		-75.000 
LOCKSHIFT		7.160   
LOOPGAIN		-0.000  
LOOPTIME		0.200   
LOOPFILTER		300.000 
#
IEEE64_VERSION_CODE 1
#
# Shim currents 
#
SHIM_SETTING [1 ]  -2179.91988634  
SHIM_SETTING [2 ]  -1212.12162332  
SHIM_SETTING [3 ]  4361.51640632   
SHIM_SETTING [4 ]  1182.79108033   
SHIM_SETTING [5 ]  932.23819336    
SHIM_SETTING [6 ]  -1865.02365027  
SHIM_SETTING [7 ]  -4105.12839592  
SHIM_SETTING [8 ]  11381.45463951  
SHIM_SETTING [9 ]  -1087.10025794  
SHIM_SETTING [10]  2418.97411281   
SHIM_SETTING [11]  0.00000000      
SHIM_SETTING [12]  -674.78100000   
SHIM_SETTING [13]  1960.13300000   
SHIM_SETTING [14]  -2540.31600024  
SHIM_SETTING [15]  4459.39599930   
SHIM_SETTING [16]  -157.06099908   
SHIM_SETTING [17]  4410.04500098   
SHIM_SETTING [18]  -2873.24800022  
SHIM_SETTING [19]  74.31399884     
SHIM_SETTING [20]  671.97300117    
SHIM_SETTING [21]  315.00400212    
SHIM_SETTING [22]  3029.19900138   
SHIM_SETTING [23]  5623.31700013   
SHIM_SETTING [24]  10637.22399889  
SHIM_SETTING [25]  143.59000211    
SHIM_SETTING [26]  -4016.78299787  
SHIM_SETTING [27]  -1378.94000013  
SHIM_SETTING [28]  3867.46700147   
SHIM_SETTING [29]  -4683.30999909  
SHIM_SETTING [30]  -1494.69799989  
SHIM_SETTING [31]  5515.44500020   
SHIM_SETTING [32]  -3750.31400187  
SHIM_SETTING [33]  -3589.81000043  
SHIM_SETTING [34]  2729.23100016   
SHIM_SETTING [35]  168.57700027    
SHIM_SETTING [36]  1471.28899924   
SHIM_SETTING [37]  -5401.07399957  
SHIM_SETTING [38]  7829.30799978   
SHIM_SETTING [39]  627.74500073    
SHIM_SETTING [40]  0.00000000      
