# Supplementary material for: Chan-Evans-Lam Cu(II)-Catalyzed C–O Cross-Couplings: Broadening Synthetic Access to Functionalized Vinylic Ethers
Source: Org Lett. 2025 Jun 27;27(27):7326–30. doi: 10.1021/acs.orglett.5c01966 (PMC12261398; doi:10.1021/acs.orglett.5c01966)
Supplement: Supplementary file 2 [file ol5c01966_si_002.zip › NMR files revised/Compound 5/5-H NMR - C6D6 - 400 MHz/topshimreport]

New TopShim run:

version = topshim 2.4.0
date = 2025-01-08
time = 17:15:06.938
command = topshim 

FINE SHIMMING

Parameters:

probe = Z166552_0027
solvent = C6D6
shim nucleus = 2H
nucleus optimised for = 1H
o1p (from lock) = 7.16 ppm

Results:


1D Shimming:
Iteration  1: FWHM Before= 3.5 Hz, Target= 0.3 Hz, After= 1.1 Hz
Iteration  2: FWHM Before= 1.1 Hz, Target= 0.2 Hz, After= 0.3 Hz
Iteration  3: FWHM Before= 0.3 Hz, Target= 0.3 Hz
Shim succeeded

Lineshape quality factor (1D spectrum, spinning) = 0.724

shim changes: 
Z	+31
Z2	-53
Z3	-221
Z4	+407
Z5	+770
Z6	-1374
Z7	-2376
Z8	+1909

duration = 51 sec
completed successfully
finished Wed Jan  8 17:15:56 2025


========================================================================
