# Supplementary material for: Chan-Evans-Lam Cu(II)-Catalyzed C–O Cross-Couplings: Broadening Synthetic Access to Functionalized Vinylic Ethers
Source: Org Lett. 2025 Jun 27;27(27):7326–30. doi: 10.1021/acs.orglett.5c01966 (PMC12261398; doi:10.1021/acs.orglett.5c01966)
Supplement: Supplementary file 2 [file ol5c01966_si_002.zip › NMR files revised/Compound 5/5-H NMR - C6D6 - 400 MHz/specpar]

##TITLE= Parameter file, TopSpin 3.7.0
##JCAMPDX= 5.0
##DATATYPE= Parameter Values
##NPOINTS= 2790	$$ modification sequence number
##ORIGIN= Bruker BioSpin GmbH
##OWNER= nmrsu
$$ 2024-04-05 19:52:02.162 -0400  nmrsu@CZC919C5BF
$$ /opt/topspin3.7.0/conf/instr/nmrqualytics_b400/specpar
$$ process /opt/topspin3.7.0/prog/mod/hconfserver
##$HPPRECH= (0..15)
-1 -1 -1 -1 -1 -1 -1 -1 -1 -1 -1 -1 -1 -1 -1 -1
##$HPSELECT= no
##$NUC1= 14
##$NUC2= 0
##$NUC3= 0
##$NUC4= 0
##$NUC5= 0
##$NUC6= 0
##$NUC7= 0
##$NUC8= 0
##$NUCARR= (0..123)
399.795 399.795 61.370966692 426.437234853 304.561580154 58.834176024 155.375517216
56.178445783 42.952607501 128.270123853 100.528532709 28.880731036 40.51087553
54.198037263 376.183151277 31.561000693 105.753373605 24.473990648 104.174019439
79.428020267 161.839982479 30.6882642 39.171550287 32.606180764 18.655925935
10.239969325 26.906319441 97.117189919 22.538579055 22.544587974 39.860796867
105.157870957 22.598396383 99.106054103 12.944474555 94.859655498 35.725885095
106.00753528 113.556544429 25.014385554 95.956213224 121.924297757 13.946108954
68.455354641 76.246955398 20.86019167 100.164559341 107.970708638 15.38251242
38.599979367 130.814739069 17.326403665 19.590746594 37.166134589 97.854503852
26.054344302 26.601139925 89.987161932 18.41116344 20.634895194 12.739255784
18.295018995 16.182977971 18.604592257 84.818428266 88.727203991 87.418195202
87.605595111 130.807922565 142.455989869 149.086082204 95.673250317 51.810301605
104.625320029 126.134398974 79.988928654 111.183733119 32.958783962 52.437679909
39.717462363 44.428930498 52.750151685 56.473606436 122.417229 21.7888275
13.433112 16.6714515 13.752948 99.389037 43.897491 12.2737065 16.1117385
96.110718 13.752948 19.270119 85.316253 11.514096 33.1430055 69.961350423
19.27411695 45.5926218 32.50733145 16.01978565 10.06284015 47.93382132
16.657006907 90.05222457 90.95975922 9.124645221 31.04568093 6.8684781
7.48016445 85.943067593 6.91245555 71.606570815 26.432778255 228.37569744
230.617100132 83.639508772 64.24420996 7.36182513 100 100 100
##$NUCOFFS= (0..127)
<> <> <> <> <> <> <> <> <> <> <> <> <> <> <> <> <> <> <> <> <> <> <> <>
<> <> <> <> <> <> <> <> <> <> <> <> <> <> <> <> <> <> <> <> <> <> <> <>
<> <> <> <> <> <> <> <> <> <> <> <> <> <> <> <> <> <> <> <> <> <> <> <>
<> <> <> <> <> <> <> <> <> <> <> <> <> <> <> <> <> <> <> <> <> <> <> <>
<> <> <> <> <> <> <> <> <> <> <> <> <> <> <> <> <> <> <> <> <> <> <> <>
<> <> <> <> <> <> <> <>
##$OFFS= (0..127)
0 0 0 0 0 0 0 0 0 0 0 0 0 0 0 0 0 0 0 0 0 0 0 0 0 0 0 0 0 0 0 0 0 0 0 0
0 0 0 0 0 0 0 0 0 0 0 0 0 0 0 0 0 0 0 0 0 0 0 0 0 0 0 0 0 0 0 0 0 0 0 0
0 0 0 0 0 0 0 0 0 0 0 0 0 0 0 0 0 0 0 0 0 0 0 0 0 0 0 0 0 0 0 0 0 0 0 0
0 0 0 0 0 0 0 0 0 0 0 0 0 0 0 0 0 0 0 0
##$OFFSF= (0..7)
-37623.1 0 0 0 0 0 0 0
##$OFFSH= (0..7)
2625.89999999818 0 0 0 0 0 0 0
##$OFFSX= (0..7)
7500.60000000019 3078.7 0 0 0 0 0 0
##$PRECHAN= (0..15)
-1 2 0 1 -1 -1 -1 -1 -1 -1 -1 -1 -1 -1 -1 -1
##$RECPRE= (0..15)
-1 0 -1 -1 -1 -1 -1 -1 -1 -1 -1 -1 -1 -1 -1 -1
##$RECPRFX= (0..15)
1 0 0 0 0 0 0 0 0 0 0 0 0 0 0 0
##$RECSEL= (0..15)
0 0 1 0 0 0 0 0 0 0 0 0 0 0 0 0
##$SELREC= (0..9)
0 0 0 0 0 0 0 0 0 0
##$SFO1= 376.15954
##$SFO2= 399.771388
##$SFO3= 399.771388
##$SFO4= 399.771388
##$SFO5= 399.771388
##$SFO6= 399.771388
##$SFO7= 399.771388
##$SFO8= 399.771388
##END=
