# Supplementary material for: Chan-Evans-Lam Cu(II)-Catalyzed C–O Cross-Couplings: Broadening Synthetic Access to Functionalized Vinylic Ethers
Source: Org Lett. 2025 Jun 27;27(27):7326–30. doi: 10.1021/acs.orglett.5c01966 (PMC12261398; doi:10.1021/acs.orglett.5c01966)
Supplement: Supplementary file 2 [file ol5c01966_si_002.zip › NMR files revised/Compound 5/5-C NMR - C6D6 - 101 MHz/fq1list]

O 399.796599
-3512000
-3498254
-3484509
-3470763
-3457018
-3443272
-3429526
-3415781
-3402035
-3388290
-3374544
-3360798
-3347053
-3333307
-3319562
-3305816
-3292070
-3278325
-3264579
-3250834
-3237088
-3223342
-3209597
-3195851
-3182106
-3168360
-3154614
-3140869
-3127123
-3113378
-3099632
-3085886
-3072141
-3058395
-3044650
-3030904
-3017159
-3003413
-2989667
-2975922
-2962176
-2948431
-2934685
-2920939
-2907194
-2893448
-2879703
-2865957
-2852211
-2838466
-2824720
-2810975
-2797229
-2783483
-2769738
-2755992
-2742247
-2728501
-2714755
-2701010
-2687264
-2673519
-2659773
-2646027
-2632282
-2618536
-2604791
-2591045
-2577299
-2563554
-2549808
-2536063
-2522317
-2508571
-2494826
-2481080
-2467335
-2453589
-2439843
-2426098
-2412352
-2398607
-2384861
-2371115
-2357370
-2343624
-2329879
-2316133
-2302387
-2288642
-2274896
-2261151
-2247405
-2233659
-2219914
-2206168
-2192423
-2178677
-2164932
-2151186
-2137440
-2123695
-2109949
-2096204
-2082458
-2068712
-2054967
-2041221
-2027476
-2013730
-1999984
-1986239
-1972493
-1958748
-1945002
-1931256
-1917511
-1903765
-1890020
-1876274
-1862528
-1848783
-1835037
-1821292
-1807546
-1793800
-1780055
-1766309
-1752564
-1738818
-1725072
-1711327
-1697581
-1683836
-1670090
-1656344
-1642599
-1628853
-1615108
-1601362
-1587616
-1573871
-1560125
-1546380
-1532634
-1518888
-1505143
-1491397
-1477652
-1463906
-1450160
-1436415
-1422669
-1408924
-1395178
-1381432
-1367687
-1353941
-1340196
-1326450
-1312705
-1298959
-1285213
-1271468
-1257722
-1243977
-1230231
-1216485
-1202740
-1188994
-1175249
-1161503
-1147757
-1134012
-1120266
-1106521
-1092775
-1079029
-1065284
-1051538
-1037793
-1024047
-1010301
 -996556
 -982810
 -969065
 -955319
 -941573
 -927828
 -914082
 -900337
 -886591
 -872845
 -859100
 -845354
 -831609
 -817863
 -804117
 -790372
 -776626
 -762881
 -749135
 -735389
 -721644
 -707898
 -694153
 -680407
 -666661
 -652916
 -639170
 -625425
 -611679
 -597933
 -584188
 -570442
 -556697
 -542951
 -529205
 -515460
 -501714
 -487969
 -474223
 -460477
 -446732
 -432986
 -419241
 -405495
 -391750
 -378004
 -364258
 -350513
 -336767
 -323022
 -309276
 -295530
 -281785
 -268039
 -254294
 -240548
 -226802
 -213057
 -199311
 -185566
 -171820
 -158074
 -144329
 -130583
 -116838
 -103092
  -89346
  -75601
  -61855
  -48110
  -34364
  -20618
   -6873
    6873
   20618
   34364
   48110
   61855
   75601
   89346
  103092
  116838
  130583
  144329
  158074
  171820
  185566
  199311
  213057
  226802
  240548
  254294
  268039
  281785
  295530
  309276
  323022
  336767
  350513
  364258
  378004
  391750
  405495
  419241
  432986
  446732
  460477
  474223
  487969
  501714
  515460
  529205
  542951
  556697
  570442
  584188
  597933
  611679
  625425
  639170
  652916
  666661
  680407
  694153
  707898
  721644
  735389
  749135
  762881
  776626
  790372
  804117
  817863
  831609
  845354
  859100
  872845
  886591
  900337
  914082
  927828
  941573
  955319
  969065
  982810
  996556
 1010301
 1024047
 1037793
 1051538
 1065284
 1079029
 1092775
 1106521
 1120266
 1134012
 1147757
 1161503
 1175249
 1188994
 1202740
 1216485
 1230231
 1243977
 1257722
 1271468
 1285213
 1298959
 1312705
 1326450
 1340196
 1353941
 1367687
 1381432
 1395178
 1408924
 1422669
 1436415
 1450160
 1463906
 1477652
 1491397
 1505143
 1518888
 1532634
 1546380
 1560125
 1573871
 1587616
 1601362
 1615108
 1628853
 1642599
 1656344
 1670090
 1683836
 1697581
 1711327
 1725072
 1738818
 1752564
 1766309
 1780055
 1793800
 1807546
 1821292
 1835037
 1848783
 1862528
 1876274
 1890020
 1903765
 1917511
 1931256
 1945002
 1958748
 1972493
 1986239
 1999984
 2013730
 2027476
 2041221
 2054967
 2068712
 2082458
 2096204
 2109949
 2123695
 2137440
 2151186
 2164932
 2178677
 2192423
 2206168
 2219914
 2233659
 2247405
 2261151
 2274896
 2288642
 2302387
 2316133
 2329879
 2343624
 2357370
 2371115
 2384861
 2398607
 2412352
 2426098
 2439843
 2453589
 2467335
 2481080
 2494826
 2508571
 2522317
 2536063
 2549808
 2563554
 2577299
 2591045
 2604791
 2618536
 2632282
 2646027
 2659773
 2673519
 2687264
 2701010
 2714755
 2728501
 2742247
 2755992
 2769738
 2783483
 2797229
 2810975
 2824720
 2838466
 2852211
 2865957
 2879703
 2893448
 2907194
 2920939
 2934685
 2948431
 2962176
 2975922
 2989667
 3003413
 3017159
 3030904
 3044650
 3058395
 3072141
 3085886
 3099632
 3113378
 3127123
 3140869
 3154614
 3168360
 3182106
 3195851
 3209597
 3223342
 3237088
 3250834
 3264579
 3278325
 3292070
 3305816
 3319562
 3333307
 3347053
 3360798
 3374544
 3388290
 3402035
 3415781
 3429526
 3443272
 3457018
 3470763
 3484509
 3498254
 3512000
