# Supplementary material for: Chan-Evans-Lam Cu(II)-Catalyzed C–O Cross-Couplings: Broadening Synthetic Access to Functionalized Vinylic Ethers
Source: Org Lett. 2025 Jun 27;27(27):7326–30. doi: 10.1021/acs.orglett.5c01966 (PMC12261398; doi:10.1021/acs.orglett.5c01966)
Supplement: Supplementary file 2 [file ol5c01966_si_002.zip › NMR files revised/Compound 5/5-C NMR - C6D6 - 101 MHz/scon2]

##TITLE= Parameter file, TopSpin 3.7.0
##JCAMPDX= 5.0
##DATATYPE= Parameter Values
##NPOINTS= 1	$$ modification sequence number
##ORIGIN= Bruker BioSpin GmbH
##OWNER= nmr
$$ 2025-01-09 06:46:03.867 -0500  nmr@CZC919C5BF
$$ /opt/topspin3.2/iconnmr_data/nmr/20250108-SLP-2-236-C-F1/2/scon2
$$ process /opt/topspin3.7.0/prog/mod/go4
##$BLKTR= (0..19)
3 3 3 3 3 3 3 3 3 3 3 3 3 3 3 3 3 3 3 3
##$DE1= 4.5
##$DEADC= 0.5
##$DEPA= 4.5
##$DERX= 1.5
##$FILCOR= 0
##$GRADCHAN= 0
##$GRADPRE= (0..1)
10 10
##$HD_BLKTR= (0..19)
1 1 1 1 1 1 1 1 1 1 1 1 1 1 1 1 1 1 1 1
##$HD_DE1= 5
##$HD_DEADC= 0
##$HD_DEPA= 2.5
##$HD_DERX= 0
##END=
