# Supplementary material for: Chan-Evans-Lam Cu(II)-Catalyzed C–O Cross-Couplings: Broadening Synthetic Access to Functionalized Vinylic Ethers
Source: Org Lett. 2025 Jun 27;27(27):7326–30. doi: 10.1021/acs.orglett.5c01966 (PMC12261398; doi:10.1021/acs.orglett.5c01966)
Supplement: Supplementary file 2 [file ol5c01966_si_002.zip › NMR files revised/Compound 5/5-C NMR - C6D6 - 101 MHz/topshimreport]

New TopShim run:

version = topshim 2.4.0
date = 2025-01-09
time = 06:44:53.513
command = topshim 

FINE SHIMMING

Parameters:

probe = Z166552_0027
solvent = C6D6
shim nucleus = 2H
nucleus optimised for = 13C
o1p (from lock) = 7.16 ppm

Results:


1D Shimming:
Iteration  1: FWHM Before= 3.2 Hz, Target= 0.3 Hz, After= 1.3 Hz
Iteration  2: FWHM Before= 1.3 Hz, Target= 0.3 Hz, After= 0.2 Hz
Shim succeeded

Lineshape quality factor (1D spectrum, spinning) = 0.631

shim changes: 
Z	+42
Z2	-56
Z3	-203
Z4	+432
Z5	+751
Z6	-1223
Z7	-2237
Z8	+1022

duration = 50 sec
completed successfully
finished Thu Jan  9 06:45:42 2025


========================================================================
