# Supplementary material for: Chan-Evans-Lam Cu(II)-Catalyzed C–O Cross-Couplings: Broadening Synthetic Access to Functionalized Vinylic Ethers
Source: Org Lett. 2025 Jun 27;27(27):7326–30. doi: 10.1021/acs.orglett.5c01966 (PMC12261398; doi:10.1021/acs.orglett.5c01966)
Supplement: Supplementary file 2 [file ol5c01966_si_002.zip › NMR files revised/Compound 4/20240416-SLP-ON-028-C-flush/audita.txt]

##TITLE= Audit trail, TopSpin 3.7.0
##JCAMPDX= 5.01
##ORIGIN= Bruker BioSpin GmbH
##OWNER= nmr
$$ /opt/topspin3.2/data_avIII/nmr/20240416-SLP-ON-028-C-flush/1/audita.txt
##AUDIT TRAIL=  $$ (NUMBER, WHEN, WHO, WHERE, PROCESS, VERSION, WHAT)
(   1,<2024-04-16 18:13:06.922 -0400>,<nmr>,<CZC919C5BF>,<go4>,<TopSpin 3.7.0>,
      <created by zg on data set with UUID '3cf9ee00-fc3e-11ee-badf-c8d9d20ebb05'
       started at 2024-04-16 18:11:13.659 -0400,
       POWCHK enabled, PULCHK disabled,
       completed at 2024-04-16 18:13:06.920 -0400

       configuration hash MD5:
       6A 05 87 79 D7 9C E0 52 44 7F 72 BF 6A BA E7 B7
       data hash MD5: 64K
       E2 95 C3 C8 58 AF F2 79 5A 63 B1 A1 1C 7F 4F C6>)
(   2,<2024-04-16 18:13:06.955 -0400>,<nmr>,<CZC919C5BF>,<audit>,<TopSpin 3.7.0>,
      <user comment:
       ICON-NMR User ID: mcdonald
       data hash MD5: 64K
       E2 95 C3 C8 58 AF F2 79 5A 63 B1 A1 1C 7F 4F C6>)
(   3,<2024-04-16 18:13:07.086 -0400>,<nmr>,<CZC919C5BF>,<dirdata>,<TopSpin 3.7.0>,
      <wrpa from 1 1 "20240416-SLP-ON-028-C-flush" "/opt/topspin3.2/iconnmr_data/nmr"
       data hash MD5: 64K
       E2 95 C3 C8 58 AF F2 79 5A 63 B1 A1 1C 7F 4F C6>)
##END=

$$ hash MD5
$$ F5 D1 E2 71 EE 4A D2 DA 4A 89 05 E2 AB EA EA 98
