# Supplementary material for: Chan-Evans-Lam Cu(II)-Catalyzed C–O Cross-Couplings: Broadening Synthetic Access to Functionalized Vinylic Ethers
Source: Org Lett. 2025 Jun 27;27(27):7326–30. doi: 10.1021/acs.orglett.5c01966 (PMC12261398; doi:10.1021/acs.orglett.5c01966)
Supplement: Supplementary file 2 [file ol5c01966_si_002.zip › NMR files revised/Compound 4/20240416-SLP-ON-028-C-flush/shimvalues]

# Tue Apr 16 18:13:06 2024
#$$PROBEIDENTIFIER=Z166552_0027
#$$PROBENAME=PI HR-BBO400S1-BBF/H/D-5.0-Z SP DP
#$$SHIMID=292722
#
# Active Shim Gradients
#
Z           		-2816           
Z2          		-624            
Z3          		-405            
Z4          		1741            
Z5          		-58             
Z6          		434             
Z7          		-5374           
Z8          		818             
X           		1345            
XZ          		3815            
XZ2         		994             
XZ3         		-1664           
XZ4         		-190            
XZ5         		25              
Y           		1853            
YZ          		1791            
YZ2         		-1568           
YZ3         		160             
YZ4         		-235            
YZ5         		3366            
XY          		-813            
XYZ         		-2410           
XYZ2        		1125            
XYZ3        		-361            
XYZ4        		-812            
XYZ5        		608             
(X2-Y2)     		4391            
(X2-Y2)Z    		-2802           
(X2-Y2)Z2   		745             
(X2-Y2)Z3   		1512            
(X2-Y2)Z4   		-3581           
(X2-Y2)Z5   		405             
X3          		-3884           
X3Z         		-67             
Y3          		158             
Y3Z         		311             
#
# Lock Parameter
#
FIELD		-565.783
LOCKPHASE		313.325 
LOCKPOWER		-30.000 
LOCKGAIN		126.976 
LOCKDC		-75.000 
LOCKSHIFT		7.240   
LOOPGAIN		-12.000 
LOOPTIME		0.400   
LOOPFILTER		100.000 
#
IEEE64_VERSION_CODE 1
#
# Shim currents 
#
SHIM_SETTING [1 ]  -2061.77281740  
SHIM_SETTING [2 ]  -855.22507394   
SHIM_SETTING [3 ]  2528.54276389   
SHIM_SETTING [4 ]  -863.05225964   
SHIM_SETTING [5 ]  757.62119037    
SHIM_SETTING [6 ]  -283.75402813   
SHIM_SETTING [7 ]  -2879.54496222  
SHIM_SETTING [8 ]  8214.53720665   
SHIM_SETTING [9 ]  -610.24822190   
SHIM_SETTING [10]  1971.04823568   
SHIM_SETTING [11]  0.00000000      
SHIM_SETTING [12]  -153.55300000   
SHIM_SETTING [13]  469.30600000    
SHIM_SETTING [14]  -1851.61200017  
SHIM_SETTING [15]  4411.35499926   
SHIM_SETTING [16]  -225.92099913   
SHIM_SETTING [17]  4390.02200090   
SHIM_SETTING [18]  -2604.40100028  
SHIM_SETTING [19]  -287.73500111   
SHIM_SETTING [20]  663.02800118    
SHIM_SETTING [21]  357.64800207    
SHIM_SETTING [22]  3488.48200134   
SHIM_SETTING [23]  4630.81400016   
SHIM_SETTING [24]  10221.85999899  
SHIM_SETTING [25]  236.45100209    
SHIM_SETTING [26]  -2345.38899828  
SHIM_SETTING [27]  -1916.21700018  
SHIM_SETTING [28]  3066.70700091   
SHIM_SETTING [29]  -1486.96699971  
SHIM_SETTING [30]  -903.94600021   
SHIM_SETTING [31]  4549.80700029   
SHIM_SETTING [32]  -3141.78600135  
SHIM_SETTING [33]  -2275.96500031  
SHIM_SETTING [34]  2719.88299982   
SHIM_SETTING [35]  -2092.13299956  
SHIM_SETTING [36]  441.77599935    
SHIM_SETTING [37]  -2624.46399960  
SHIM_SETTING [38]  4968.76799983   
SHIM_SETTING [39]  1651.08700059   
SHIM_SETTING [40]  0.00000000      
