# Supplementary material for: Chan-Evans-Lam Cu(II)-Catalyzed C–O Cross-Couplings: Broadening Synthetic Access to Functionalized Vinylic Ethers
Source: Org Lett. 2025 Jun 27;27(27):7326–30. doi: 10.1021/acs.orglett.5c01966 (PMC12261398; doi:10.1021/acs.orglett.5c01966)
Supplement: Supplementary file 2 [file ol5c01966_si_002.zip › NMR files revised/Compound 4/20240416-SLP-ON-028-C-flush/topshimreport]

New TopShim run:

version = topshim 2.4.0
date = 2024-04-16
time = 18:09:57.885
command = topshim 

FINE SHIMMING

Parameters:

probe = Z166552_0027
solvent = CDCl3
shim nucleus = 2H
nucleus optimised for = 1H
o1p (from lock) = 7.24 ppm

Results:


1D Shimming:
Iteration  1: FWHM Before= 0.3 Hz, Target= 0.4 Hz, After= 0.6 Hz
Iteration  2: FWHM Before= 0.6 Hz, Target= 0.4 Hz, After= 0.4 Hz
Shim succeeded

Lineshape quality factor (1D spectrum, spinning) = 0.508

shim changes: 
Z	-70
Z2	-54
Z3	-43
Z4	-245
Z5	+32

duration = 56 sec
completed successfully
finished Tue Apr 16 18:10:52 2024


========================================================================
