# Supplementary material for: Chan-Evans-Lam Cu(II)-Catalyzed C–O Cross-Couplings: Broadening Synthetic Access to Functionalized Vinylic Ethers
Source: Org Lett. 2025 Jun 27;27(27):7326–30. doi: 10.1021/acs.orglett.5c01966 (PMC12261398; doi:10.1021/acs.orglett.5c01966)
Supplement: Supplementary file 2 [file ol5c01966_si_002.zip › NMR files revised/Compound 4/4-H NMR C6D6 - 400 MHz/audita.txt]

##TITLE= Audit trail, TopSpin 4.1.1
##JCAMPDX= 5.01
##ORIGIN= Bruker BioSpin GmbH
##OWNER= nmr
$$ /opt/topspin4.0.7/data_server2/nmr/20240307-SLP-ON-028-C-flush/10/audita.txt
##AUDIT TRAIL=  $$ (NUMBER, WHEN, WHO, WHERE, PROCESS, VERSION, WHAT)
(   1,<2024-03-07 23:42:03.947 +0000>,<nmr>,<CZC919C5BF>,<go4>,<TopSpin 4.1.1>,
      <acquisition in progress>)
$$ /opt/topspin4.1.1/iconnmr_data/nmr/20240307-SLP-ON-028-C-flush/10/audita.txt
(   2,<2024-03-07 23:43:55.647 +0000>,<nmr>,<CZC919C5BF>,<go4>,<TopSpin 4.1.1>,
      <created by zg on 'Avance' (CZC919C5BF) by user 'nmr'
       on data set with UUID '4d1079ca-dcdc-11ee-928d-0013952aa0f6'
       started at 2024-03-07 23:42:03.958 +0000, POWCHK enabled, PULCHK disabled,
       completed at 2024-03-07 23:43:55.646 +0000
       configuration hash MD5:
       A3 B1 65 D6 50 DB BA 20 30 1F 89 4A 23 76 92 EB
       double data hash MD5: 50000
       B6 25 C0 94 D8 D0 67 58 56 55 A1 3E AD 4D E4 4E>)
(   3,<2024-03-07 18:43:27.496 -0500>,<nmr>,<CZC919C5BF>,<xwish3>,<TopSpin 4.1.1>,
      <ICON-NMR User ID: mcdonald
       double data hash MD5: 50000
       B6 25 C0 94 D8 D0 67 58 56 55 A1 3E AD 4D E4 4E>)
(   4,<2024-03-07 18:43:27.622 -0500>,<nmr>,<CZC919C5BF>,<dirdata>,<TopSpin 4.1.1>,
      <wrpa from 1 10 "20240307-SLP-ON-028-C-flush" "/opt/topspin4.1.1/iconnmr_data/nmr"
       double data hash MD5: 50000
       B6 25 C0 94 D8 D0 67 58 56 55 A1 3E AD 4D E4 4E>)
##END=

$$ hash MD5
$$ FF 46 32 24 6C F3 E0 CF 49 14 B8 9D DC 0B 1D EC
