# Supplementary material for: Chan-Evans-Lam Cu(II)-Catalyzed C–O Cross-Couplings: Broadening Synthetic Access to Functionalized Vinylic Ethers
Source: Org Lett. 2025 Jun 27;27(27):7326–30. doi: 10.1021/acs.orglett.5c01966 (PMC12261398; doi:10.1021/acs.orglett.5c01966)
Supplement: Supplementary file 2 [file ol5c01966_si_002.zip › NMR files revised/Compound 4/4-H NMR C6D6 - 400 MHz/shimvalues]

# Thu Mar  7 23:43:55 2024
#$$PROBEIDENTIFIER=Z163739_0103
#$$PROBENAME=PI HR-400-S1-BBF/H/D-5.0-Z SP
#$$SHIMID=292722
#
# Active Shim Gradients
#
Z           		11021           
Z2          		-1129           
Z3          		-3111           
Z4          		1470            
Z5          		2367            
Z6          		4129            
Z7          		20697           
Z8          		17044           
X           		-761            
XZ          		-758            
XZ2         		-1839           
XZ3         		1399            
XZ4         		2481            
XZ5         		6730            
Y           		3446            
YZ          		-784            
YZ2         		1548            
YZ3         		1812            
YZ4         		1302            
YZ5         		5437            
XY          		-15981          
XYZ         		748             
XYZ2        		4207            
XYZ3        		494             
XYZ4        		-8760           
XYZ5        		0               
(X2-Y2)     		3571            
(X2-Y2)Z    		-441            
(X2-Y2)Z2   		-590            
(X2-Y2)Z3   		1380            
(X2-Y2)Z4   		-1448           
(X2-Y2)Z5   		0               
X3          		-9342           
X3Z         		-298            
Y3          		-3944           
Y3Z         		-1420           
#
# Lock Parameter
#
FIELD		5996.839
LOCKPHASE		 113.400
LOCKPOWER		 -24.000
LOCKGAIN		 107.642
LOCKDC		 -75.000
LOCKSHIFT		   7.160
LOOPGAIN		  -0.000
LOOPTIME		   0.200
LOOPFILTER		 300.000
#
IEEE64_VERSION_CODE 1
#
# Shim currents 
#
SHIM_SETTING [ 1]     7693.62897304
SHIM_SETTING [ 2]    -9904.15799549
SHIM_SETTING [ 3]   -12540.63966290
SHIM_SETTING [ 4]    11944.30762131
SHIM_SETTING [ 5]    -6877.56888981
SHIM_SETTING [ 6]    -6241.09708233
SHIM_SETTING [ 7]    41684.42711111
SHIM_SETTING [ 8]      306.48939039
SHIM_SETTING [ 9]     7127.24032871
SHIM_SETTING [10]    -1727.20030885
SHIM_SETTING [11]        0.00000000
SHIM_SETTING [12]    -2523.93500000
SHIM_SETTING [13]    -5364.58400000
SHIM_SETTING [14]    -4386.48500000
SHIM_SETTING [15]     1824.94800000
SHIM_SETTING [16]    -3860.89100000
SHIM_SETTING [17]    -2313.15200000
SHIM_SETTING [18]    -1795.91200000
SHIM_SETTING [19]     9692.77100000
SHIM_SETTING [20]    -5476.14400000
SHIM_SETTING [21]     1625.48600000
SHIM_SETTING [22]      470.26300000
SHIM_SETTING [23]     4267.96500000
SHIM_SETTING [24]     6634.91900000
SHIM_SETTING [25]     1788.89900000
SHIM_SETTING [26]     -772.94900000
SHIM_SETTING [27]    -4675.34100000
SHIM_SETTING [28]     8193.04600000
SHIM_SETTING [29]   -12991.49200000
SHIM_SETTING [30]   -14314.74900000
SHIM_SETTING [31]      171.69300000
SHIM_SETTING [32]     2708.86500000
SHIM_SETTING [33]    -9084.60400000
SHIM_SETTING [34]   -11311.12300000
SHIM_SETTING [35]   -10087.22300000
SHIM_SETTING [36]   -10516.52500000
SHIM_SETTING [37]    -4416.60200000
SHIM_SETTING [38]     8741.31800000
SHIM_SETTING [39]     2117.48600000
SHIM_SETTING [40]        0.00000000
