# Supplementary material for: Chan-Evans-Lam Cu(II)-Catalyzed C–O Cross-Couplings: Broadening Synthetic Access to Functionalized Vinylic Ethers
Source: Org Lett. 2025 Jun 27;27(27):7326–30. doi: 10.1021/acs.orglett.5c01966 (PMC12261398; doi:10.1021/acs.orglett.5c01966)
Supplement: Supplementary file 2 [file ol5c01966_si_002.zip › NMR files revised/Compound 4/4-H NMR C6D6 - 400 MHz/topshimreport]

New TopShim run:

version = topshim 2.0.0
date = 2024-03-07
time = 18:40:58.090
command = topshim 

1D SHIMMING

Parameters:

maximum order = 5
probe = Z163739_0103
solvent = C6D6
shim nucleus = 2H
nucleus optimised for = 1H
o1p (from lock) = 7.16 ppm
optimisation parameters = ls
linewidth 1H = 0.10 Hz
envelope shape / strictness = 2.00 / 200

Results:

initial B0 stdDev = 5.16 Hz
sample size = 2.93 cm, position = 0.02 cm
final B0 stdDev = 0.49 Hz > improvement = 10.5
envelope width = 0.97 Hz
shim changes: 
Z	-124
Z2	+26
Z3	+79
Z4	+76
Z5	-414

duration = 32 sec
completed successfully
finished Thu Mar  7 18:41:28 2024


========================================================================
