# Supplementary material for: Chan-Evans-Lam Cu(II)-Catalyzed C–O Cross-Couplings: Broadening Synthetic Access to Functionalized Vinylic Ethers
Source: Org Lett. 2025 Jun 27;27(27):7326–30. doi: 10.1021/acs.orglett.5c01966 (PMC12261398; doi:10.1021/acs.orglett.5c01966)
Supplement: Supplementary file 2 [file ol5c01966_si_002.zip › NMR files revised/Compound 3/3-H NMR C6D6 - 400 MHz/audita.txt]

##TITLE= Audit trail, TopSpin 4.3.0
##JCAMPDX= 5.01
##ORIGIN= Bruker BioSpin GmbH
##OWNER= nmr
$$ /opt/topspin4.0.7/data_server2/nmr/20240826-SLP-ON-139-C-VE/10/audita.txt
##AUDIT TRAIL=  $$ (NUMBER, WHEN, WHO, WHERE, PROCESS, VERSION, WHAT)
(   1,<2024-08-26T19:48:49.168+0000>,<nmr>,<CZC2439YGK>,<go4>,<TopSpin 4.3.0>,
      <acquisition in progress>)
$$ /opt/topspin4.1.1/iconnmr_data/nmr/20240826-SLP-ON-139-C-VE/10/audita.txt
(   2,<2024-08-26T19:50:39.728+0000>,<nmr>,<CZC2439YGK>,<go4>,<TopSpin 4.3.0>,
      <created by zg on 'Avance' (CZC2439YGK) by user 'nmr'
       on data set with UUID '3692d79e-63e4-11ef-8800-0013952aa0f6'
       started at 2024-08-26 19:48:49.168 +0000, POWCHK enabled, PULCHK disabled,
       completed at 2024-08-26 19:50:39.726 +0000
       configuration hash MD5:
       AE 51 BF 27 14 AD 8E 8D 25 72 62 87 11 2B F3 1F
       double data hash MD5: 50000
       36 A1 9E 49 58 CA 5A C7 FA AF C1 2F B4 5D 8C A2>)
(   3,<2024-08-26T15:50:25.210-0400>,<nmr>,<CZC2439YGK>,<xwish3>,<TopSpin 4.3.0>,
      <ICON-NMR User ID: mcdonald
       double data hash MD5: 50000
       36 A1 9E 49 58 CA 5A C7 FA AF C1 2F B4 5D 8C A2>)
(   4,<2024-08-26T15:50:30.152-0400>,<nmr/mcdonald>,<CZC2439YGK>,<dirdata>,<TopSpin 4.3.0>,
      <wrpa from 1 10 "20240826-SLP-ON-139-C-VE" "/opt/topspin4.1.1/iconnmr_data/nmr"
       double data hash MD5: 50000
       36 A1 9E 49 58 CA 5A C7 FA AF C1 2F B4 5D 8C A2>)
##END=

$$ hash MD5
$$ D3 C8 BE CA 28 20 CC E8 5C 33 57 85 66 4B 2C D4
