# Supplementary material for: Chan-Evans-Lam Cu(II)-Catalyzed C–O Cross-Couplings: Broadening Synthetic Access to Functionalized Vinylic Ethers
Source: Org Lett. 2025 Jun 27;27(27):7326–30. doi: 10.1021/acs.orglett.5c01966 (PMC12261398; doi:10.1021/acs.orglett.5c01966)
Supplement: Supplementary file 2 [file ol5c01966_si_002.zip › NMR files revised/Compound 3/3-H NMR C6D6 - 400 MHz/shimvalues]

# Mon Aug 26 19:50:39 2024
#$$PROBEIDENTIFIER=Z163739_0103
#$$PROBENAME=PI HR-400-S1-BBF/H/D-5.0-Z SP
#$$SHIMID=292722
#
# Active Shim Gradients
#
Z           		11463           
Z2          		-1056           
Z3          		-3274           
Z4          		1797            
Z5          		2614            
Z6          		2025            
Z7          		22186           
Z8          		28632           
X           		-787            
XZ          		-855            
XZ2         		-1856           
XZ3         		2169            
XZ4         		2742            
XZ5         		747             
Y           		3505            
YZ          		-701            
YZ2         		1393            
YZ3         		1005            
YZ4         		2056            
YZ5         		8338            
XY          		-15767          
XYZ         		429             
XYZ2        		2525            
XYZ3        		981             
XYZ4        		-4303           
XYZ5        		4638            
(X2-Y2)     		3760            
(X2-Y2)Z    		-109            
(X2-Y2)Z2   		-892            
(X2-Y2)Z3   		-10             
(X2-Y2)Z4   		1019            
(X2-Y2)Z5   		-1141           
X3          		-9605           
X3Z         		1564            
Y3          		-4828           
Y3Z         		1947            
#
# Lock Parameter
#
FIELD		5998.892
LOCKPHASE		 113.400
LOCKPOWER		 -24.000
LOCKGAIN		 108.562
LOCKDC		 -75.000
LOCKSHIFT		   7.160
LOOPGAIN		  -0.000
LOOPTIME		   0.200
LOOPFILTER		 300.000
#
IEEE64_VERSION_CODE 1
#
# Shim currents 
#
SHIM_SETTING [ 1]     8084.10446438
SHIM_SETTING [ 2]   -14849.15593990
SHIM_SETTING [ 3]   -13336.11455115
SHIM_SETTING [ 4]    25355.66227464
SHIM_SETTING [ 5]   -12524.01909950
SHIM_SETTING [ 6]   -11959.27199532
SHIM_SETTING [ 7]    52320.04173238
SHIM_SETTING [ 8]     7778.47267565
SHIM_SETTING [ 9]     7677.83910971
SHIM_SETTING [10]    -1924.70023130
SHIM_SETTING [11]        0.00000000
SHIM_SETTING [12]    -6774.97000000
SHIM_SETTING [13]    -2881.51300000
SHIM_SETTING [14]    -5417.17400025
SHIM_SETTING [15]      467.26800106
SHIM_SETTING [16]    -2264.26100057
SHIM_SETTING [17]    -4742.27499999
SHIM_SETTING [18]       81.16000061
SHIM_SETTING [19]     4431.39500014
SHIM_SETTING [20]      174.56799944
SHIM_SETTING [21]     1560.98800057
SHIM_SETTING [22]     2467.56100059
SHIM_SETTING [23]     2941.84399997
SHIM_SETTING [24]     3846.83999999
SHIM_SETTING [25]     1260.84200047
SHIM_SETTING [26]     3612.40900018
SHIM_SETTING [27]    -3900.08600018
SHIM_SETTING [28]     8909.74400172
SHIM_SETTING [29]    -4208.05300204
SHIM_SETTING [30]   -15637.86200077
SHIM_SETTING [31]     1072.05700039
SHIM_SETTING [32]     2707.62599897
SHIM_SETTING [33]    -7152.08300226
SHIM_SETTING [34]   -12193.56200254
SHIM_SETTING [35]   -12077.84299982
SHIM_SETTING [36]   -14548.63699990
SHIM_SETTING [37]    -6105.34900037
SHIM_SETTING [38]    11742.02600008
SHIM_SETTING [39]       28.14700119
SHIM_SETTING [40]        0.00000000
