# Supplementary material for: Chan-Evans-Lam Cu(II)-Catalyzed C–O Cross-Couplings: Broadening Synthetic Access to Functionalized Vinylic Ethers
Source: Org Lett. 2025 Jun 27;27(27):7326–30. doi: 10.1021/acs.orglett.5c01966 (PMC12261398; doi:10.1021/acs.orglett.5c01966)
Supplement: Supplementary file 2 [file ol5c01966_si_002.zip › NMR files revised/Compound 3/3-H NMR C6D6 - 400 MHz/topshimreport]

New TopShim run:

version = topshim 2.4.0
date = 2024-08-26
time = 15:47:52.775
command = topshim 

FINE SHIMMING

Parameters:

probe = Z163739_0103
solvent = C6D6
shim nucleus = 2H
nucleus optimised for = 1H
o1p (from lock) = 7.16 ppm

Results:


1D Shimming:
Iteration 1: FWHM Before= 2.0 Hz, Target= 0.5 Hz, After= 0.3 Hz
Iteration 2: FWHM Before= 0.3 Hz, Target= 0.5 Hz
Shim succeeded

Lineshape quality factor (1D spectrum, spinning) = 0.621

shim changes: 
Z	+271
Z2	+115
Z3	-105
Z4	+177
Z5	-104
Z6	-1571
Z7	+1489
Z8	+11588

duration = 34 sec
completed successfully
finished Mon Aug 26 15:48:26 2024


========================================================================
