# Supplementary material for: Chan-Evans-Lam Cu(II)-Catalyzed C–O Cross-Couplings: Broadening Synthetic Access to Functionalized Vinylic Ethers
Source: Org Lett. 2025 Jun 27;27(27):7326–30. doi: 10.1021/acs.orglett.5c01966 (PMC12261398; doi:10.1021/acs.orglett.5c01966)
Supplement: Supplementary file 2 [file ol5c01966_si_002.zip › NMR files revised/Compound 3/3-H NMR CDCl3 - 400 MHz/audita.txt]

##TITLE= Audit trail, TopSpin 3.7.0
##JCAMPDX= 5.01
##ORIGIN= Bruker BioSpin GmbH
##OWNER= nmr
$$ /opt/topspin3.2/data_avIII/nmr/20250124-SLP-ON-185-C-VE/1/audita.txt
##AUDIT TRAIL=  $$ (NUMBER, WHEN, WHO, WHERE, PROCESS, VERSION, WHAT)
(   1,<2025-01-24 14:55:53.398 -0500>,<nmr>,<CZC919C5BF>,<go4>,<TopSpin 3.7.0>,
      <created by zg on data set with UUID '1153777a-da8d-11ef-b45a-c8d9d20ebb05'
       started at 2025-01-24 14:54:48.805 -0500,
       POWCHK enabled, PULCHK disabled,
       completed at 2025-01-24 14:55:53.396 -0500

       configuration hash MD5:
       6A 05 87 79 D7 9C E0 52 44 7F 72 BF 6A BA E7 B7
       data hash MD5: 64K
       52 65 2D 97 F6 51 12 57 1E 7A 90 29 A2 A5 5E ED>)
(   2,<2025-01-24 14:55:53.429 -0500>,<nmr>,<CZC919C5BF>,<audit>,<TopSpin 3.7.0>,
      <user comment:
       ICON-NMR User ID: mcdonald
       data hash MD5: 64K
       52 65 2D 97 F6 51 12 57 1E 7A 90 29 A2 A5 5E ED>)
(   3,<2025-01-24 14:55:53.591 -0500>,<nmr>,<CZC919C5BF>,<dirdata>,<TopSpin 3.7.0>,
      <wrpa from 1 1 "20250124-SLP-ON-185-C-VE" "/opt/topspin3.2/iconnmr_data/nmr"
       data hash MD5: 64K
       52 65 2D 97 F6 51 12 57 1E 7A 90 29 A2 A5 5E ED>)
##END=

$$ hash MD5
$$ 86 72 F5 0E 9E 06 08 FF 14 9D 0D 95 25 FE 96 2C
