# Supplementary material for: Chan-Evans-Lam Cu(II)-Catalyzed C–O Cross-Couplings: Broadening Synthetic Access to Functionalized Vinylic Ethers
Source: Org Lett. 2025 Jun 27;27(27):7326–30. doi: 10.1021/acs.orglett.5c01966 (PMC12261398; doi:10.1021/acs.orglett.5c01966)
Supplement: Supplementary file 2 [file ol5c01966_si_002.zip › NMR files revised/Compound 3/3-H NMR CDCl3 - 400 MHz/shimvalues]

# Fri Jan 24 14:55:53 2025
#$$PROBEIDENTIFIER=Z166552_0027
#$$PROBENAME=PI HR-BBO400S1-BBF/H/D-5.0-Z SP DP
#$$SHIMID=292722
#
# Active Shim Gradients
#
Z           		-2206           
Z2          		-497            
Z3          		-285            
Z4          		3241            
Z5          		1007            
Z6          		1014            
Z7          		-7195           
Z8          		-252            
X           		1370            
XZ          		3740            
XZ2         		894             
XZ3         		-1292           
XZ4         		222             
XZ5         		-4230           
Y           		1861            
YZ          		1782            
YZ2         		-1562           
YZ3         		-497            
YZ4         		-77             
YZ5         		8187            
XY          		-990            
XYZ         		-2264           
XYZ2        		1497            
XYZ3        		-1069           
XYZ4        		-1808           
XYZ5        		1601            
(X2-Y2)     		4137            
(X2-Y2)Z    		-2765           
(X2-Y2)Z2   		1104            
(X2-Y2)Z3   		1147            
(X2-Y2)Z4   		-4546           
(X2-Y2)Z5   		2752            
X3          		-4326           
X3Z         		667             
Y3          		717             
Y3Z         		1196            
#
# Lock Parameter
#
FIELD		-611.278
LOCKPHASE		326.205 
LOCKPOWER		-30.000 
LOCKGAIN		133.258 
LOCKDC		-75.000 
LOCKSHIFT		7.240   
LOOPGAIN		-12.000 
LOOPTIME		0.400   
LOOPFILTER		100.000 
#
IEEE64_VERSION_CODE 1
#
# Shim currents 
#
SHIM_SETTING [1 ]  -1949.16596909  
SHIM_SETTING [2 ]  -125.24127470   
SHIM_SETTING [3 ]  4673.09671251   
SHIM_SETTING [4 ]  -3590.84538892  
SHIM_SETTING [5 ]  3219.04601143   
SHIM_SETTING [6 ]  -607.25538284   
SHIM_SETTING [7 ]  -2739.70621693  
SHIM_SETTING [8 ]  10349.84565795  
SHIM_SETTING [9 ]  24.31868193     
SHIM_SETTING [10]  2727.27337681   
SHIM_SETTING [11]  0.00000000      
SHIM_SETTING [12]  -479.58300000   
SHIM_SETTING [13]  1912.74700000   
SHIM_SETTING [14]  -2421.51900068  
SHIM_SETTING [15]  3369.25099557   
SHIM_SETTING [16]  1163.09900539   
SHIM_SETTING [17]  2709.98500364   
SHIM_SETTING [18]  -1567.65600099  
SHIM_SETTING [19]  -3933.50800331  
SHIM_SETTING [20]  5027.94900316   
SHIM_SETTING [21]  563.66500602    
SHIM_SETTING [22]  2776.88500415   
SHIM_SETTING [23]  6121.31800057   
SHIM_SETTING [24]  9628.07799650   
SHIM_SETTING [25]  1339.55200516   
SHIM_SETTING [26]  -5222.81099272  
SHIM_SETTING [27]  -1774.94700050  
SHIM_SETTING [28]  4245.52600516   
SHIM_SETTING [29]  -2052.00899915  
SHIM_SETTING [30]  -2104.88199946  
SHIM_SETTING [31]  6126.52600057   
SHIM_SETTING [32]  -4101.88200621  
SHIM_SETTING [33]  -2563.87800133  
SHIM_SETTING [34]  2598.55099995   
SHIM_SETTING [35]  -663.01299880   
SHIM_SETTING [36]  104.45699777    
SHIM_SETTING [37]  -6854.24299855  
SHIM_SETTING [38]  9447.39299907   
SHIM_SETTING [39]  -232.75299763   
SHIM_SETTING [40]  0.00000000      
