# Supplementary material for: Chan-Evans-Lam Cu(II)-Catalyzed C–O Cross-Couplings: Broadening Synthetic Access to Functionalized Vinylic Ethers
Source: Org Lett. 2025 Jun 27;27(27):7326–30. doi: 10.1021/acs.orglett.5c01966 (PMC12261398; doi:10.1021/acs.orglett.5c01966)
Supplement: Supplementary file 2 [file ol5c01966_si_002.zip › NMR files revised/Compound 3/3-H NMR CDCl3 - 400 MHz/topshimreport]

New TopShim run:

version = topshim 2.4.0
date = 2025-01-24
time = 14:52:14.707
command = topshim 

FINE SHIMMING

Parameters:

probe = Z166552_0027
solvent = CDCl3
shim nucleus = 2H
nucleus optimised for = 1H
o1p (from lock) = 7.24 ppm

Results:


1D Shimming:
Iteration  1: FWHM Before= 3.2 Hz, Target= 0.3 Hz, After= 0.8 Hz
Iteration  2: FWHM Before= 0.8 Hz, Target= 0.3 Hz, After= 0.6 Hz
Iteration  3: FWHM Before= 0.6 Hz, Target= 0.5 Hz, After= 0.9 Hz
Iteration  4: FWHM Before= 0.9 Hz, Target= 0.5 Hz, After= 0.9 Hz
Iteration  5: FWHM Before= 0.9 Hz, Target= 0.8 Hz, After= 0.9 Hz
Iteration  6: FWHM Before= 0.9 Hz, Target= 0.4 Hz, After= 0.4 Hz
Shim succeeded

Lineshape quality factor (1D spectrum, spinning) = 0.87

shim changes: 
Z	+304
Z2	+42
Z3	+77
Z4	+1393
Z5	+1047

duration = 2 min 14 sec
completed successfully
finished Fri Jan 24 14:54:27 2025


========================================================================
