# Supplementary material for: Chan-Evans-Lam Cu(II)-Catalyzed C–O Cross-Couplings: Broadening Synthetic Access to Functionalized Vinylic Ethers
Source: Org Lett. 2025 Jun 27;27(27):7326–30. doi: 10.1021/acs.orglett.5c01966 (PMC12261398; doi:10.1021/acs.orglett.5c01966)
Supplement: Supplementary file 2 [file ol5c01966_si_002.zip › NMR files revised/Compound 14/14-C NMR C6D6 - 151 MHz/audita.txt]

##TITLE= Audit trail, TopSpin 3.7.0
##JCAMPDX= 5.01
##ORIGIN= Bruker BioSpin GmbH
##OWNER= nmr
$$ /opt/topspin3.5pl7/data_server_pl7/nmr/20250129-SLP-ON-163-C-VE/12/audita.txt
##AUDIT TRAIL=  $$ (NUMBER, WHEN, WHO, WHERE, PROCESS, VERSION, WHAT)
(   1,<2025-01-29 18:35:51.279 -0500>,<nmr>,<CZC60678KC>,<go4>,<TopSpin 3.7.0>,
      <created by zg on data set with UUID '4e5de362-de84-11ef-953e-a0369f8b4965'
       started at 2025-01-29 16:02:10.390 -0500,
       POWCHK enabled, PULCHK disabled,
       completed at 2025-01-29 18:35:51.277 -0500

       configuration hash MD5:
       7B CA E5 E5 C4 3F 00 46 51 7A BD A4 99 39 D2 7F
       data hash MD5: 64K
       62 43 85 75 D1 07 03 E4 BF 17 A5 4A 73 C7 DE E0>)
(   2,<2025-01-29 18:35:51.313 -0500>,<nmr>,<CZC60678KC>,<audit>,<TopSpin 3.7.0>,
      <user comment:
       ICON-NMR User ID: nmr
       data hash MD5: 64K
       62 43 85 75 D1 07 03 E4 BF 17 A5 4A 73 C7 DE E0>)
(   3,<2025-01-29 18:35:51.422 -0500>,<nmr>,<CZC60678KC>,<dirdata>,<TopSpin 3.7.0>,
      <wrpa from 1 12 "20250129-SLP-ON-163-C-VE" "/opt/topspin3.5pl7/iconnmr_data/nmr"
       data hash MD5: 64K
       62 43 85 75 D1 07 03 E4 BF 17 A5 4A 73 C7 DE E0>)
##END=

$$ hash MD5
$$ 42 D8 BE 62 74 58 88 41 46 F6 77 82 55 58 CD 59
