# Supplementary material for: Chan-Evans-Lam Cu(II)-Catalyzed C–O Cross-Couplings: Broadening Synthetic Access to Functionalized Vinylic Ethers
Source: Org Lett. 2025 Jun 27;27(27):7326–30. doi: 10.1021/acs.orglett.5c01966 (PMC12261398; doi:10.1021/acs.orglett.5c01966)
Supplement: Supplementary file 2 [file ol5c01966_si_002.zip › NMR files revised/Compound 14/14-HSQC C6D6 - 600 MHz/acqu2s]

##TITLE= Parameter file, TopSpin 3.7.0
##JCAMPDX= 5.0
##DATATYPE= Parameter Values
##NPOINTS= 1	$$ modification sequence number
##ORIGIN= Bruker BioSpin GmbH
##OWNER= nmr
$$ 2025-01-29 16:00:52.025 -0500  nmr@CZC60678KC
$$ /opt/topspin3.5pl7/data_server_pl7/nmr/20250129-SLP-ON-163-C-VE/11/acqu2s
$$ process /opt/topspin3.7.0/prog/mod/dirdata
##$ACQT0= 0
##$BF1= 150.902808526
##$FnILOOP= 0
##$FnMODE= 6
##$NUC1= <13C>
##$NusJSP= 0
##$NusT2= 1
##$NusTD= 256
##$O1= 11317.711
##$ProjAngle= 0
##$SFO1= 150.914126237
##$SW= 164.832958390402
##$SW_h= 24875.6218905473
##$TD= 256
##END=
