# Supplementary material for: Chan-Evans-Lam Cu(II)-Catalyzed C–O Cross-Couplings: Broadening Synthetic Access to Functionalized Vinylic Ethers
Source: Org Lett. 2025 Jun 27;27(27):7326–30. doi: 10.1021/acs.orglett.5c01966 (PMC12261398; doi:10.1021/acs.orglett.5c01966)
Supplement: Supplementary file 2 [file ol5c01966_si_002.zip › NMR files revised/Compound 14/14-HSQC C6D6 - 600 MHz/overflow_log_dru1.txt]

# This file gives a closer overview about the occurrences of ADC overflows
# during the last acquisition.
# It is updated each time an FID is written to disk.
# 'Scans' denotes the number of scans that have been acquired for the current FID buffer,
# 'Experiment' the number of the current FID buffer 
# (which may be >1 in case of multi dimensional acquisition),
# 'Overflows' the total number of ADC overflows (if existing) that appeared during 'Scans'
# scans in FID buffer 'Experiment'.
# In case a multi-dimensional experiment is fully executed in the FID buffer of the DRU
# (i.e. using 'st' commands) only the sum of all overflows over all experiments is displayed.
# Note that the number of overflows may exceed the actual number of scans
# since there may be more than one overflow per scan.


# Scans   Experiment   Overflows
# ------------------------------
8   1   2
8   5   4
8   6   2
8   7   6
8   8   1
8   9   7
8   10   4
8   11   5
8   12   6
8   13   1
8   82   1
8   166   1
8   167   1
8   178   2
