# Supplementary material for: Chan-Evans-Lam Cu(II)-Catalyzed C–O Cross-Couplings: Broadening Synthetic Access to Functionalized Vinylic Ethers
Source: Org Lett. 2025 Jun 27;27(27):7326–30. doi: 10.1021/acs.orglett.5c01966 (PMC12261398; doi:10.1021/acs.orglett.5c01966)
Supplement: Supplementary file 2 [file ol5c01966_si_002.zip › NMR files revised/Compound 14/14-HSQC C6D6 - 600 MHz/shimvalues]

# Wed Jan 29 15:04:22 2025
#$$PROBEIDENTIFIER=Z126545_0031
#$$PROBENAME=CPP BBO 600S3 BB-H&F-05 Z
#$$SHIMID=292722
#
# Active Shim Gradients
#
Z           		5637            
Z2          		7888            
Z3          		2674            
Z4          		1642            
Z5          		-117            
Z6          		-3373           
Z7          		-20287          
Z8          		-28403          
X           		-3787           
XZ          		-825            
XZ2         		-290            
XZ3         		-560            
XZ4         		-1898           
XZ5         		5245            
Y           		-1479           
YZ          		-186            
YZ2         		-2540           
YZ3         		1761            
YZ4         		-2840           
YZ5         		3551            
XY          		8048            
XYZ         		2406            
XYZ2        		-2082           
XYZ3        		-2520           
XYZ4        		-6213           
XYZ5        		300             
(X2-Y2)     		-8123           
(X2-Y2)Z    		1162            
(X2-Y2)Z2   		2219            
(X2-Y2)Z3   		-347            
(X2-Y2)Z4   		1375            
(X2-Y2)Z5   		150             
X3          		-29375          
X3Z         		5713            
Y3          		6019            
Y3Z         		-13827          
#
# Lock Parameter
#
FIELD		-3281.986
LOCKPHASE		248.400 
LOCKPOWER		-40.000 
LOCKGAIN		137.749 
LOCKDC		-75.000 
LOCKSHIFT		7.160   
LOOPGAIN		15.133  
LOOPTIME		0.047   
LOOPFILTER		1467.800
#
IEEE64_VERSION_CODE 1
#
# Shim currents 
#
SHIM_SETTING [1 ]  -358.38894238   
SHIM_SETTING [2 ]  22226.27365692  
SHIM_SETTING [3 ]  14689.66440170  
SHIM_SETTING [4 ]  -26376.33811607 
SHIM_SETTING [5 ]  16410.41967898  
SHIM_SETTING [6 ]  9446.10969808   
SHIM_SETTING [7 ]  -44078.78319950 
SHIM_SETTING [8 ]  -5612.28169223  
SHIM_SETTING [9 ]  -4779.57399065  
SHIM_SETTING [10]  3757.58854955   
SHIM_SETTING [11]  0.00000000      
SHIM_SETTING [12]  19845.47000000  
SHIM_SETTING [13]  -7808.06900000  
SHIM_SETTING [14]  -17017.41000400 
SHIM_SETTING [15]  -4373.97999916  
SHIM_SETTING [16]  -5353.90500351  
SHIM_SETTING [17]  -364.68800465   
SHIM_SETTING [18]  -3037.50900342  
SHIM_SETTING [19]  1538.24400077   
SHIM_SETTING [20]  -7868.88599960  
SHIM_SETTING [21]  -1447.63800735  
SHIM_SETTING [22]  -3346.74700693  
SHIM_SETTING [23]  -10034.66100003 
SHIM_SETTING [24]  -12211.55699886 
SHIM_SETTING [25]  -2702.17000591  
SHIM_SETTING [26]  -2827.60600502  
SHIM_SETTING [27]  -11476.07800270 
SHIM_SETTING [28]  -2963.24399721  
SHIM_SETTING [29]  -2465.69199242  
SHIM_SETTING [30]  899.31300858    
SHIM_SETTING [31]  1944.22299524   
SHIM_SETTING [32]  -8241.51000778  
SHIM_SETTING [33]  873.54700673    
SHIM_SETTING [34]  -392.43199035   
SHIM_SETTING [35]  19175.29799776  
SHIM_SETTING [36]  12396.12500000  
SHIM_SETTING [37]  -6876.53500000  
SHIM_SETTING [38]  2648.71600243   
SHIM_SETTING [39]  4057.22999844   
SHIM_SETTING [40]  2600.00000000   
