# Supplementary material for: Chan-Evans-Lam Cu(II)-Catalyzed C–O Cross-Couplings: Broadening Synthetic Access to Functionalized Vinylic Ethers
Source: Org Lett. 2025 Jun 27;27(27):7326–30. doi: 10.1021/acs.orglett.5c01966 (PMC12261398; doi:10.1021/acs.orglett.5c01966)
Supplement: Supplementary file 2 [file ol5c01966_si_002.zip › NMR files revised/Compound 14/14-H NMR C6D6 - 400 MHz/audita.txt]

##TITLE= Audit trail, TopSpin 4.4.1
##JCAMPDX= 5.01
##ORIGIN= Bruker BioSpin GmbH & Co. KG
##OWNER= nmr
$$ /opt/topspin4.0.7/data_server2/nmr/20250129-SLP-ON-163-C-VE-retake/10/audita.txt
##AUDIT TRAIL=  $$ (NUMBER, WHEN, WHO, WHERE, PROCESS, VERSION, WHAT)
(   1,<2025-01-29T17:35:05.562+0000>,<nmr>,<CZC2439YGK>,<go4>,<TopSpin 4.4.1>,
      <acquisition in progress>)
$$ /opt/topspin4.1.1/iconnmr_data/nmr/20250129-SLP-ON-163-C-VE-retake/10/audita.txt
(   2,<2025-01-29T17:35:33.406+0000>,<nmr>,<CZC2439YGK>,<go4>,<TopSpin 4.4.1>,
      <created by zg on 'Avance' (CZC2439YGK) by user 'nmr'
       on data set with UUID '60835904-de67-11ef-a9a7-0013952aa0f6'
       started at 2025-01-29 17:35:05.562 +0000, POWCHK enabled, PULCHK disabled,
       completed at 2025-01-29 17:35:33.401 +0000
       configuration hash MD5:
       69 CA 51 59 0E 30 88 A8 5E 4B 42 D9 B4 86 90 EF
       double data hash MD5: 50000
       19 7F 3C 80 C2 79 B7 B5 29 48 C8 F0 49 94 E6 37>)
(   3,<2025-01-29T12:35:01.843-0500>,<nmr>,<CZC2439YGK>,<xwish3>,<TopSpin 4.4.1>,
      <ICON-NMR User ID: mcdonald
       double data hash MD5: 50000
       19 7F 3C 80 C2 79 B7 B5 29 48 C8 F0 49 94 E6 37>)
(   4,<2025-01-29T12:35:04.686-0500>,<nmr>,<CZC2439YGK>,<dirdata>,<TopSpin 4.4.1>,
      <wrpa from 1 10 "20250129-SLP-ON-163-C-VE-retake" "/opt/topspin4.1.1/iconnmr_data/nmr"
       double data hash MD5: 50000
       19 7F 3C 80 C2 79 B7 B5 29 48 C8 F0 49 94 E6 37>)
##END=

$$ hash MD5
$$ 65 D9 77 A6 DE 78 ED C9 9D 30 44 E3 6A CB 90 CF
