# Supplementary material for: Chan-Evans-Lam Cu(II)-Catalyzed C–O Cross-Couplings: Broadening Synthetic Access to Functionalized Vinylic Ethers
Source: Org Lett. 2025 Jun 27;27(27):7326–30. doi: 10.1021/acs.orglett.5c01966 (PMC12261398; doi:10.1021/acs.orglett.5c01966)
Supplement: Supplementary file 2 [file ol5c01966_si_002.zip › NMR files revised/Compound 14/14-H NMR C6D6 - 400 MHz/shimvalues]

# Wed Jan 29 17:35:32 2025
#$$PROBEIDENTIFIER=Z163739_0103
#$$PROBENAME=PI HR-400-S1-BBF/H/D-5.0-Z SP
#$$MAGNETID=BZH0034070I02
#$$CRYOSTATID=D315-54-6311
#$$SHIMID=292722
#
# Active Shim Gradients
#
Z           		9431            
Z2          		-1430           
Z3          		-3771           
Z4          		-400            
Z5          		2190            
Z6          		2840            
Z7          		5544            
Z8          		1450            
X           		-809            
XZ          		-770            
XZ2         		-1900           
XZ3         		1276            
XZ4         		2738            
XZ5         		9164            
Y           		3515            
YZ          		-702            
YZ2         		1686            
YZ3         		481             
YZ4         		1078            
YZ5         		14876           
XY          		-15741          
XYZ         		455             
XYZ2        		2217            
XYZ3        		1387            
XYZ4        		-3432           
XYZ5        		1903            
(X2-Y2)     		3718            
(X2-Y2)Z    		-212            
(X2-Y2)Z2   		323             
(X2-Y2)Z3   		134             
(X2-Y2)Z4   		-3619           
(X2-Y2)Z5   		1066            
X3          		-9147           
X3Z         		2353            
Y3          		-4695           
Y3Z         		1487            
#
# Lock Parameter
#
FIELD		5995.964
LOCKPHASE		 135.400
LOCKPOWER		 -24.000
LOCKGAIN		 119.853
LOCKDC		 -75.000
LOCKSHIFT		   7.160
LOOPGAIN		  -0.000
LOOPTIME		   0.200
LOOPFILTER		 300.000
#
IEEE64_VERSION_CODE 1
#
# Shim currents 
#
SHIM_SETTING [ 1]     5000.04026384
SHIM_SETTING [ 2]    -2780.96728008
SHIM_SETTING [ 3]    -4572.92194923
SHIM_SETTING [ 4]    -1028.24551899
SHIM_SETTING [ 5]     1409.20232467
SHIM_SETTING [ 6]    -1818.33807618
SHIM_SETTING [ 7]     8298.47642515
SHIM_SETTING [ 8]    -1950.35580374
SHIM_SETTING [ 9]     1221.61075925
SHIM_SETTING [10]     -126.13204157
SHIM_SETTING [11]        0.00000000
SHIM_SETTING [12]    -6181.80274234
SHIM_SETTING [13]    -3207.37554984
SHIM_SETTING [14]    -5577.88222412
SHIM_SETTING [15]     2599.77113480
SHIM_SETTING [16]    -4530.37344263
SHIM_SETTING [17]    -1917.88038630
SHIM_SETTING [18]    -2721.53883329
SHIM_SETTING [19]    12232.25371268
SHIM_SETTING [20]    -7628.15995088
SHIM_SETTING [21]     1249.19677627
SHIM_SETTING [22]      847.09650811
SHIM_SETTING [23]     7222.16882248
SHIM_SETTING [24]     6977.47927014
SHIM_SETTING [25]      -82.75737451
SHIM_SETTING [26]    -2387.44622016
SHIM_SETTING [27]    -3295.04314886
SHIM_SETTING [28]    10410.75378243
SHIM_SETTING [29]    -5813.63825201
SHIM_SETTING [30]   -12597.92677401
SHIM_SETTING [31]     3854.02264213
SHIM_SETTING [32]      619.23797740
SHIM_SETTING [33]    -7518.56473838
SHIM_SETTING [34]   -11600.40352793
SHIM_SETTING [35]   -13852.37322592
SHIM_SETTING [36]   -14013.65687119
SHIM_SETTING [37]   -13110.95131980
SHIM_SETTING [38]    17072.18693028
SHIM_SETTING [39]    -1157.28783091
SHIM_SETTING [40]        0.00000000
