# Supplementary material for: Chan-Evans-Lam Cu(II)-Catalyzed C–O Cross-Couplings: Broadening Synthetic Access to Functionalized Vinylic Ethers
Source: Org Lett. 2025 Jun 27;27(27):7326–30. doi: 10.1021/acs.orglett.5c01966 (PMC12261398; doi:10.1021/acs.orglett.5c01966)
Supplement: Supplementary file 2 [file ol5c01966_si_002.zip › NMR files revised/Compound 14/14-H NMR C6D6 - 400 MHz/topshimreport]

New TopShim run:

version = topshim 4.4.1
date = 2025-01-29
time = 12:32:11.853
command = topshim 

FINE SHIMMING

Parameters:

probe = Z163739_0103
solvent = C6D6
shim nucleus = 2H
nucleus optimised for = 1H
o1p (from lock) = 7.16 ppm

Results:


1D Shimming:
Iteration 1: FWHM Before=12.0 Hz, Target= 0.2 Hz, After= 0.2 Hz
Iteration 2: FWHM Before= 0.2 Hz, Target= 0.3 Hz, After= 0.9 Hz
Iteration 3: FWHM Before= 0.9 Hz, Target= 0.3 Hz, After= 0.4 Hz
Iteration 4: FWHM Before= 0.4 Hz, Target= 0.2 Hz, After= 0.6 Hz
Iteration 5: FWHM Before= 0.6 Hz, Target= 0.3 Hz, After= 0.4 Hz
Iteration 6: FWHM Before= 0.4 Hz, Target= 0.2 Hz, After= 0.4 Hz
Iteration 7: FWHM Before= 0.4 Hz, Target= 0.2 Hz, After= 0.6 Hz
Iteration 8: FWHM Before= 0.6 Hz, Target= 0.3 Hz, After= 0.3 Hz
Shim succeeded

Lineshape quality factor (1D spectrum, spinning) = 0.566

shim changes: 
Z	-2013
Z2	-297
Z3	-538
Z4	-2451
Z5	-323
Z6	+2093
Z7	-16789
Z8	-25948

duration = 1 min 50 sec
completed successfully
finished Wed Jan 29 12:34:01 2025


========================================================================
