# Supplementary material for: Chan-Evans-Lam Cu(II)-Catalyzed C–O Cross-Couplings: Broadening Synthetic Access to Functionalized Vinylic Ethers
Source: Org Lett. 2025 Jun 27;27(27):7326–30. doi: 10.1021/acs.orglett.5c01966 (PMC12261398; doi:10.1021/acs.orglett.5c01966)
Supplement: Supplementary file 2 [file ol5c01966_si_002.zip › NMR files revised/Compound 14/14-H NMR C6D6 - 600 MHz/topshimreport]

New TopShim run:

version = topshim 2.4.0
date = 2025-01-29
time = 14:58:28.614
command = topshim 

FINE SHIMMING

Parameters:

probe = Z126545_0031
solvent = C6D6
shim nucleus = 2H
nucleus optimised for = 1H
o1p (from lock) = 7.16 ppm

Results:


1D Shimming:
Iteration  1: FWHM Before=24.4 Hz, Target= 0.3 Hz, After= 2.0 Hz
echo time must be reduced
Iteration  2: FWHM Before= 2.0 Hz, Target= 0.2 Hz, After= 0.3 Hz
Iteration  3: FWHM Before= 0.3 Hz, Target= 0.2 Hz, After= 0.3 Hz
Iteration  4: FWHM Before= 0.3 Hz, Target= 0.3 Hz, After= 0.4 Hz
Iteration  5: FWHM Before= 0.4 Hz, Target= 0.3 Hz, After= 0.3 Hz
Shim succeeded

Lineshape quality factor (1D spectrum, spinning) = 0.426

shim changes: 
Z	-1326
Z2	-491
Z3	-891
Z4	-1776
Z5	-380
Z6	-3964
Z7	-25847
Z8	-26050

duration = 2 min 23 sec
completed successfully
finished Wed Jan 29 15:00:49 2025


========================================================================
