# Supplementary material for: Chan-Evans-Lam Cu(II)-Catalyzed C–O Cross-Couplings: Broadening Synthetic Access to Functionalized Vinylic Ethers
Source: Org Lett. 2025 Jun 27;27(27):7326–30. doi: 10.1021/acs.orglett.5c01966 (PMC12261398; doi:10.1021/acs.orglett.5c01966)
Supplement: Supplementary file 2 [file ol5c01966_si_002.zip › NMR files revised/Compound 13/13-C NMR C6D6 - 60 degree C - 151 MHz/shimvalues]

# Wed Jan 29 12:08:07 2025
#$$PROBEIDENTIFIER=Z126545_0031
#$$PROBENAME=CPP BBO 600S3 BB-H&F-05 Z
#$$SHIMID=292722
#
# Active Shim Gradients
#
Z           		6552            
Z2          		8283            
Z3          		3237            
Z4          		2767            
Z5          		-161            
Z6          		-787            
Z7          		106             
Z8          		-2106           
X           		-3787           
XZ          		-825            
XZ2         		-290            
XZ3         		-560            
XZ4         		-1898           
XZ5         		5245            
Y           		-1479           
YZ          		-186            
YZ2         		-2540           
YZ3         		1761            
YZ4         		-2840           
YZ5         		3551            
XY          		8048            
XYZ         		2406            
XYZ2        		-2082           
XYZ3        		-2520           
XYZ4        		-6213           
XYZ5        		300             
(X2-Y2)     		-8123           
(X2-Y2)Z    		1162            
(X2-Y2)Z2   		2219            
(X2-Y2)Z3   		-347            
(X2-Y2)Z4   		1375            
(X2-Y2)Z5   		150             
X3          		-29375          
X3Z         		5713            
Y3          		6019            
Y3Z         		-13827          
#
# Lock Parameter
#
FIELD		-3275.918
LOCKPHASE		248.400 
LOCKPOWER		-40.000 
LOCKGAIN		133.659 
LOCKDC		-75.000 
LOCKSHIFT		7.160   
LOOPGAIN		15.133  
LOOPTIME		0.047   
LOOPFILTER		1467.800
#
IEEE64_VERSION_CODE 1
#
# Shim currents 
#
SHIM_SETTING [1 ]  3668.51031808   
SHIM_SETTING [2 ]  9870.35881834   
SHIM_SETTING [3 ]  3416.08290231   
SHIM_SETTING [4 ]  -3416.88735799  
SHIM_SETTING [5 ]  2298.68490611   
SHIM_SETTING [6 ]  1059.98035290   
SHIM_SETTING [7 ]  4964.18860183   
SHIM_SETTING [8 ]  2216.02894832   
SHIM_SETTING [9 ]  3096.50135044   
SHIM_SETTING [10]  1945.62954304   
SHIM_SETTING [11]  0.00000000      
SHIM_SETTING [12]  19845.47000000  
SHIM_SETTING [13]  -7808.06900000  
SHIM_SETTING [14]  -17017.41000240 
SHIM_SETTING [15]  -4373.97999950  
SHIM_SETTING [16]  -5353.90500210  
SHIM_SETTING [17]  -364.68800279   
SHIM_SETTING [18]  -3037.50900205  
SHIM_SETTING [19]  1538.24400046   
SHIM_SETTING [20]  -7868.88599976  
SHIM_SETTING [21]  -1447.63800441  
SHIM_SETTING [22]  -3346.74700416  
SHIM_SETTING [23]  -10034.66100002 
SHIM_SETTING [24]  -12211.55699931 
SHIM_SETTING [25]  -2702.17000354  
SHIM_SETTING [26]  -2827.60600301  
SHIM_SETTING [27]  -11476.07800162 
SHIM_SETTING [28]  -2963.24399833  
SHIM_SETTING [29]  -2465.69199545  
SHIM_SETTING [30]  899.31300515    
SHIM_SETTING [31]  1944.22299715   
SHIM_SETTING [32]  -8241.51000467  
SHIM_SETTING [33]  873.54700404    
SHIM_SETTING [34]  -392.43199421   
SHIM_SETTING [35]  19175.29799865  
SHIM_SETTING [36]  12396.12500000  
SHIM_SETTING [37]  -6876.53500000  
SHIM_SETTING [38]  2648.71600146   
SHIM_SETTING [39]  4057.22999907   
SHIM_SETTING [40]  2600.00000000   
